# Supplementary material for: scRNA seq of an F1 cross of Marek’s disease resistant and susceptible chickens identifies allele specific expression signatures enriched in transcription modulators
Source: Sci Rep. 2025 Jan 29;15:3689. doi: 10.1038/s41598-025-86174-w (PMC11779831; doi:10.1038/s41598-025-86174-w)
Supplement: Supplementary file 2 — Supplementary Material 2 [file 41598_2025_86174_MOESM2_ESM.xlsx]

## Sheet: Supp. Table 1
Supp. Table 1. Quality Filtered Cell Statistics
Sample	Input Cells	Input Library Size	Retained Cells	Retained Library Size	Median UMI per Cell	Median Genes per Cell
1M	69437	31201576	2573	1839937	354	267
2C	14142	8219441	799	302627	207	171
3C	21673	18315044	1773	1398772	524	345
3M	12960	30895425	2608	2647672	898	538
4C	49993	24432914	1882	1700297	705	445
5M	65322	47121653	6433	4230989	456	335
61C	6401	4586601	4084	3163134	679	446
62C	8181	5120640	3898	2940039	668	458
62M	6070	6093689	1677	1254913	644	436
63C	8643	4468785	3280	2403665	649	462
63M	4516	2743911	1846	1358944	654	429
64M	5733	5051332	2564	2115240	706	466
71M	6133	3241184	2148	1614242	634	446
72C	8700	4983749	4502	3437063	690	480
72M	5385	4642871	1570	1048060	584	408
73M	6522	4793403	2466	1833904	638	423
74C	9717	5367588	4212	3435995	741	501
75C	9381	5356178	4276	3409433	713	493

## Sheet: Supp. Table 2
Supp. Table 2. Distribution of cells by clusters in the GIM
Cluster	Annotation	F1 Cells	L6 Cells	L7 Cells	L6 Infected Cells	L6 MDV reads Mean ± Std Dev	L7 Infected Cells	L7 MDV reads Mean ± Std Dev	Percent F1 Cells	Percent L6 Cells	Percent L7 Cells	Percent Variance
c1	αβ enriched T-cell	4702	2559	2247	3	562 ± 919	16	9 ± 5	29.2631	14.7501	11.719	0.468759
c2	T-cell A	1219	2977	4002	33	73 ± 325	31	25 ± 35	7.58651	17.1595	20.872	0.593916
c3	NK Cell	320	223	602	0	0	44	14 ± 12	1.99154	1.28538	3.13967	0.391807
c4	Naive/Memory T-cell	1982	1251	1034	1	1	2	19 ± 9	12.3351	7.21079	5.39272	0.361622
c5	DC Cell	2774	247	118	0	0	0	0	17.2641	1.42371	0.615417	5.97559
c6	B-cell A	1051	151	219	0	0	0	0	6.54095	0.870367	1.14217	2.36699
c7	T-cell B	831	3474	3964	8	14 ± 16	13	18 ± 29	5.17177	20.0242	20.6738	1.28663
c8	Cytotoxic T-cell	530	2554	2679	98	57 ± 166	122	51 ± 265	3.29848	14.7213	13.972	1.47329
c9	Macrophage	524	60	74	0	0	0	0	3.26114	0.345841	0.385939	2.95194
c10	γδ enriched T-cell	664	1029	1496	2	27 ± 36	5	43 ± 69	4.13244	5.93118	7.80223	0.207208
c11	B-cell B	1086	2338	2505	9	29 ± 34	12	30 ± 48	6.75878	13.4763	13.0646	0.312368
c12	Thrombocyte	239	376	52	0	0	0	0	1.48743	2.16727	0.271201	2.14823
c13	Plasma B-cell	119	36	167	0	0	0	0	0.740602	0.207505	0.870971	0.976862
c14	Granulocyte	27	74	15	0	0	0	0	0.168036	0.426538	0.0782309	0.85577
Total		16068	17349	19174	154	66 ± 236	245	35 ± 188

## Sheet: Supp. Table 2b
Supp. Table 2b. MDV viral DNA reads mapping statistics for whole genome bisulfite sequencing
Sample	Chromosome	Start Position	End Position	Number of Reads	Covered Bases	Coverage	Mean Depth	Mean Base Quality	Mean Map Quality	Total Mapped Reads	Log2-cpm
3CNT	NC_002229.3	1	177874	0	0	0	0	0	0	347260605	0.00287968
5CNT	NC_002229.3	1	177874	0	0	0	0	0	0	337763539	0.00296065
6CNT	NC_002229.3	1	177874	2	83	0.0466622	0.000826428	32	13	354585487	2.00282
7CNT	NC_002229.3	1	177874	2	80	0.0449757	0.000449757	26.6	40	352580450	2.00284
8CNT	NC_002229.3	1	177874	0	0	0	0	0	0	374957306	0.00266697
10MDV	NC_002229.3	1	177874	0	0	0	0	0	0	335960472	0.00297654
1MDV	NC_002229.3	1	177874	8	189	0.106255	0.00257486	36.2	33.8	404564462	8.00247
6MDV	NC_002229.3	1	177874	10	138	0.077583	0.00231062	36.8	14.2	340637194	10.0029
7MDV	NC_002229.3	1	177874	12	529	0.297402	0.00492483	35.4	23.2	361524221	12.0028
9MDV	NC_002229.3	1	177874	5	357	0.200704	0.00220381	33.8	27.6	361410739	5.00277

## Sheet: Supp. Table 3
Supp. Table 3. Proportion of cells by clusters and treatent in the GIM and IM
Test	Cluster	Baseline Proportion Frequency	Proportion Mean Cnt	Proportion Mean MDV	Proportion Ratio	t-value	p-value	FDR	Cell Type
GIM-F1	c1	0.292631	0.43322	0.262469	1.65056	1.23949	0.220499	0.771747	αβ T cell
GIM-F1	c2	0.0758651	0.0345529	0.063102	0.547572	-0.543147	0.589254	0.936812	T cell
GIM-F1	c3	0.0199154	0.0204984	0.0239662	0.855306	0.117899	0.906583	0.936812	NK cell
GIM-F1	c4	0.123351	0.157816	0.112138	1.40734	0.245865	0.806715	0.936812	Naive/Memory T cell
GIM-F1	c5	0.172641	0.148603	0.204041	0.728298	-0.346877	0.730026	0.936812	DC cell
GIM-F1	c6	0.0654095	0.0484584	0.08687	0.557827	-1.34657	0.188583	0.771747	B cell
GIM-F1	c7	0.0517177	0.0154114	0.0483209	0.318939	-1.3546	0.18116	0.771747	T cell
GIM-F1	c8	0.0329848	0.0237909	0.0312045	0.762417	-0.182393	0.855954	0.936812	Cytotoxic T cell
GIM-F1	c9	0.0326114	0.0311661	0.035997	0.865796	-0.0796457	0.936812	0.936812	Macrophage
GIM-F1	c10	0.0413244	0.0344197	0.0488014	0.7053	-0.611015	0.543742	0.936812	γδ T cell
GIM-F1	c11	0.0675878	0.03689	0.059337	0.621703	-0.392948	0.695898	0.936812	B cell
GIM-F1	c12	0.0148743	0.0102001	0.0173276	0.588663	-0.771112	0.443987	0.936812	Thrombocyte
GIM-F1	c13	0.00740602	0.00208508	0.00585525	0.356105	0.394696	0.696594	0.936812	Plasma B cell
GIM-F1	c14	0.00168036	0.00288831	0.000569978	5.06741	2.24249	0.030203	0.422841	Granulocyte
GIM-L6	c1	0.147501	0.205815	0.0198814	10.3522	4.0084	0.00645565	0.0451896	αβ T cell
GIM-L6	c2	0.171595	0.142285	0.238878	0.595638	-1.61008	0.154343	0.360133	T cell
GIM-L6	c3	0.0128538	0.0129176	0.0118232	1.09256	-0.170536	0.869735	0.869735	NK cell
GIM-L6	c4	0.0721079	0.0505934	0.11848	0.42702	-1.65798	0.146314	0.360133	Naive/Memory T cell
GIM-L6	c5	0.0142371	0.0125262	0.0182473	0.686467	-0.94841	0.376584	0.527218	DC cell
GIM-L6	c6	0.00870367	0.00746718	0.0124882	0.597937	0.643006	0.543031	0.648706	B cell
GIM-L6	c7	0.200242	0.260681	0.0901002	2.89323	4.02683	0.005756	0.0451896	T cell
GIM-L6	c8	0.147213	0.0762763	0.269103	0.283447	-2.00151	0.0902325	0.315814	Cytotoxic T cell
GIM-L6	c9	0.00345841	0.00420118	0.00176232	2.38389	1.34402	0.225583	0.451167	Macrophage
GIM-L6	c10	0.0593118	0.0441027	0.0901273	0.489338	-2.27945	0.05921	0.276313	γδ T cell
GIM-L6	c11	0.134763	0.150057	0.11138	1.34725	1.06716	0.323641	0.503441	B cell
GIM-L6	c12	0.0216727	0.0261391	0.0124341	2.10221	1.19968	0.27367	0.478922	Thrombocyte
GIM-L6	c13	0.00207505	0.00223222	0.00155288	1.43747	0.480835	0.646971	0.696738	Plasma B cell
GIM-L6	c14	0.00426538	0.00470612	0.00374195	1.25767	0.620269	0.556033	0.648706	Granulocyte
GIM-L7	c1	0.11719	0.144466	0.0580715	2.48772	2.1047	0.0866136	0.202098	αβ T cell
GIM-L7	c2	0.20872	0.187467	0.263331	0.711906	-0.328262	0.755413	0.813522	T cell
GIM-L7	c3	0.0313967	0.0116547	0.0699072	0.166717	-0.606604	0.569409	0.752066	NK cell
GIM-L7	c4	0.0539272	0.0543393	0.0529908	1.02545	0.572086	0.590909	0.752066	Naive/Memory T cell
GIM-L7	c5	0.00615417	0.00645848	0.00567874	1.13731	0.583785	0.583568	0.752066	DC cell
GIM-L7	c6	0.0114217	0.0162558	0.00117763	13.8038	4.24688	0.00729553	0.0340458	B cell
GIM-L7	c7	0.206738	0.278834	0.0551245	5.05827	9.33174	0.000155541	0.00217757	T cell
GIM-L7	c8	0.13972	0.0518596	0.316431	0.163889	-7.59799	0.000441135	0.00308795	Cytotoxic T cell
GIM-L7	c9	0.00385939	0.00509753	0.00138994	3.66743	2.23551	0.073134	0.202098	Macrophage
GIM-L7	c10	0.0780223	0.0784064	0.0777458	1.0085	0.393877	0.709175	0.813522	γδ T cell
GIM-L7	c11	0.130646	0.154907	0.0824526	1.87874	3.17214	0.0222252	0.0777882	B cell
GIM-L7	c12	0.00271201	0.00353998	0.000985327	3.5927	1.41063	0.214808	0.429615	Thrombocyte
GIM-L7	c13	0.00870971	0.0059593	0.0139207	0.42809	-0.0260689	0.980165	0.980165	Plasma B cell
GIM-L7	c14	0.000782309	0.000754521	0.000793024	0.951448	-0.877072	0.418796	0.732892	Granulocyte
IM-L6	r1	0.13776	0.137073	0.147256	0.93085	-0.319997	0.755971	0.831568	T cell
IM-L6	r2	0.169808	0.216785	0.0850544	2.54878	3.12838	0.0111676	0.061422	T cell
IM-L6	r3	0.0759698	0.0555208	0.118947	0.46677	-1.94697	0.0834061	0.213	Naive/Memory T cell
IM-L6	r4	0.103925	0.121833	0.0712309	1.7104	1.73316	0.116182	0.213	B cell
IM-L6	r5	0.0225373	0.026856	0.0135464	1.98252	1.26871	0.236407	0.371497	Thrombocyte
IM-L6	r6	0.118681	0.0954388	0.165694	0.575993	-1.77883	0.106694	0.213	αβ T cell
IM-L6	r7	0.135282	0.187949	0.0235518	7.98025	4.3534	0.00184587	0.0203046	αβ T cell
IM-L6	r8	0.160355	0.0828147	0.294534	0.281172	-2.61561	0.0280363	0.1028	Cytotoxic T cell
IM-L6	r9	0.0512421	0.0530495	0.0514839	1.03041	0.053952	0.958073	0.958073	DC cell
IM-L6	r10	0.0197706	0.0173543	0.0249589	0.695315	-1.00916	0.337509	0.427322	DC cell
IM-L6	r11	0.00466886	0.00532526	0.00374195	1.42312	0.98292	0.349627	0.427322	Granulocyte
IM-L7	s1	0.21889	0.25054	0.149373	1.67728	1.49268	0.193473	0.483682	αβ T cell
IM-L7	s2	0.123761	0.06887	0.233721	0.294668	-6.51401	0.000895033	0.00447517	Cytotoxic T cell
IM-L7	s3	0.011526	0.00988586	0.0143291	0.689916	0.675694	0.528085	0.880142	Plasma B cell
IM-L7	s4	0.205278	0.184824	0.256485	0.720606	-0.142985	0.891673	0.990747	T cell
IM-L7	s5	0.110879	0.139879	0.0525258	2.66305	4.2854	0.00636235	0.0212078	B cell
IM-L7	s6	0.0354125	0.0197351	0.0659275	0.299345	-0.692875	0.51808	0.880142	NK cell
IM-L7	s7	0.124596	0.166389	0.0364613	4.56344	8.49787	0.000233925	0.00233925	T cell
IM-L7	s8	0.0829248	0.0754184	0.0979622	0.769872	-0.35591	0.735801	0.990747	γδ T cell
IM-L7	s9	0.0302493	0.0305205	0.0302038	1.01049	0.011705	0.991075	0.991075	DC cell
IM-L7	s10	0.0564827	0.0539376	0.0630121	0.855988	0.263558	0.802237	0.990747	Naive/Memory T cell
IM-F1	f1	0.195668	0.309973	0.197477	1.56967	1.11484	0.280085	0.979155	αβ T cell
IM-F1	f2	0.151792	0.137308	0.169988	0.807753	-0.266619	0.792522	0.979155	DC cell
IM-F1	f3	0.190005	0.0895785	0.161409	0.55498	-0.595668	0.558152	0.979155	T cell
IM-F1	f4	0.149365	0.153024	0.125082	1.22339	0.52755	0.603679	0.979155	αβ T cell
IM-F1	f5	0.14949	0.174274	0.149194	1.1681	-0.0264609	0.979155	0.979155	Naive/Memory T cell
IM-F1	f6	0.0694548	0.0524942	0.0907632	0.578364	-1.22492	0.240399	0.979155	B cell
IM-F1	f7	0.0336072	0.0321573	0.0362544	0.886992	-0.077275	0.939181	0.979155	Macrophage
IM-F1	f8	0.00827732	0.00704996	0.010581	0.666287	-0.318883	0.753158	0.979155	DC cell
IM-F1	f9	0.0146253	0.010023	0.016939	0.591713	-0.85522	0.40267	0.979155	Thrombocyte
IM-F1	f10	0.0266368	0.0166069	0.0368983	0.450074	-0.627175	0.537717	0.979155	DC cell
IM-F1	f11	0.00634802	0.00166789	0.00518166	0.321884	0.0489582	0.96163	0.979155	Plasma B cell
IM-F1	f12	0.0047299	0.0158425	0.000233183	67.9403	6.10711	6.0108e-06	7.21296e-05	αβ T cell

## Sheet: Supp. Table 4
Supp. Table 4. Biomarker discovery analysis results
Test	Cluster	Gene	Self Average Expression	Other Average Expression	Self Percent Cells with Expression	Other Percent Cells with Expression	p-value	FDR	Summary AUC	Name
GIM	c1	HSPB9	1.52792	0.617383	0.629365	0.388118	5.00801e-20	9.069e-16	0.745395	heat shock protein beta-9
GIM	c1	RPS27	2.0738	1.50269	0.813	0.800464	0.842332	1	0.490924	40S ribosomal protein S27
GIM	c1	RPLP2	2.02137	1.42732	0.832457	0.792748	0.909676	1	0.487899	60S acidic ribosomal protein P2
GIM	c1	RPS16	1.44557	0.837013	0.730332	0.588191	0.99326	1	0.477667	40S ribosomal protein S16
GIM	c1	RPS15A	1.80455	1.12887	0.797223	0.693748	0.997441	1	0.474696	40S ribosomal protein S15a
GIM	c1	RPS28	1.63956	1.13679	0.733488	0.699589	0.999998	1	0.458065	40S ribosomal protein S28
GIM	c1	RPS3A	1.47496	1.02978	0.743795	0.673011	1	1	0.449164	40S ribosomal protein S3a
GIM	c1	RPS23	1.96342	1.33544	0.770614	0.733676	1	1	0.447123	40S ribosomal protein S23
GIM	c1	EEF1A1	1.77234	1.29332	0.81321	0.752679	1	1	0.442419	elongation factor 1-alpha 1
GIM	c1	RPS15	1.92835	1.46261	0.805217	0.800055	1	1	0.442061	40S ribosomal protein S15
GIM	c1	RPL29	1.8535	1.13173	0.780395	0.678609	1	1	0.441714	60S ribosomal protein L29
GIM	c1	RPS24	1.50559	1.01472	0.761464	0.659499	1	1	0.440868	40S ribosomal protein S24
GIM	c1	RPS17	1.84502	1.33918	0.799432	0.760278	1	1	0.438852	40S ribosomal protein S17
GIM	c1	RPS10	1.23572	0.916342	0.678797	0.62893	1	1	0.437571	40S ribosomal protein S10
GIM	c1	RPL27	1.19908	0.785494	0.657026	0.563236	1	1	0.435164	60S ribosomal protein L27
GIM	c1	RPS14	1.4966	1.06939	0.731384	0.680314	1	1	0.432635	40S ribosomal protein S14
GIM	c1	RPL15	1.48642	1.06888	0.740114	0.691112	1	1	0.432066	60S ribosomal protein L15
GIM	c1	RPL23	1.95572	1.41343	0.816786	0.777357	1	1	0.43157	60S ribosomal protein L23
GIM	c1	RPL4	1.32747	1.01767	0.694783	0.65657	1	1	0.428425	60S ribosomal protein L4
GIM	c1	RACK1	1.06496	0.798715	0.623685	0.580749	1	1	0.427552	receptor of activated protein C kinase 1
GIM	c2	TCF7	1.21015	0.403946	0.668578	0.283888	0.99994	1	0.482696	transcription factor 7
GIM	c2	COX1	3.08722	2.61437	0.980117	0.924792	1	1	0.44988	cytochrome c oxidase subunit I
GIM	c2	BCL11B	1.39525	0.488122	0.765309	0.331088	1	1	0.426564	B-cell lymphoma/leukemia 11B
GIM	c2	COX2	2.92737	2.69156	0.963894	0.93365	1	1	0.361471	cytochrome c oxidase subunit II
GIM	c2	ATP6	2.80818	2.54466	0.954379	0.920269	1	1	0.405114	ATP synthase F0 subunit 6
GIM	c2	ND4	1.33303	1.17138	0.721517	0.692938	1	1	0.412848	NADH dehydrogenase subunit 4
GIM	c2	FBRSL1	1.18586	0.671138	0.701635	0.481664	1	1	0.403491	fibrosin-1-like protein
GIM	c2	RUNX1	1.41169	0.897721	0.760063	0.550873	1	1	0.403407	runt-related transcription factor 1
GIM	c2	ND5	1.25182	1.1992	0.689436	0.692702	1	1	0.345908	NADH dehydrogenase subunit 5
GIM	c2	ND2	1.10647	0.981634	0.644791	0.636274	1	1	0.394456	NADH dehydrogenase subunit 2
GIM	c2	ND1	1.68649	1.48831	0.816541	0.781798	1	1	0.403156	NADH dehydrogenase subunit 1
GIM	c2	ND3	1.72962	1.39883	0.822762	0.751823	1	1	0.39801	NADH dehydrogenase subunit 3
GIM	c2	PTPRC	1.24858	0.808357	0.722371	0.558607	1	1	0.374027	receptor-type tyrosine-protein phosphatase C
GIM	c2	CYTB	1.83574	1.73274	0.821908	0.815604	1	1	0.307983	cytochrome b
GIM	c2	RPL13	1.2145	1.16794	0.700049	0.70428	1	1	0.398326	60S ribosomal protein L13
GIM	c2	TOX	1.0616	0.402567	0.617224	0.281313	1	1	0.36582	thymocyte selection-associated high mobility group box protein TOX
GIM	c2	COX3	3.41902	3.04758	0.989388	0.950028	1	1	0.377352	cytochrome c oxidase subunit III
GIM	c2	TBL1X	1.10413	0.668803	0.660161	0.46996	1	1	0.36236	F-box-like/WD repeat-containing protein TBL1X
GIM	c2	RPL4	1.08106	1.03662	0.653208	0.659768	1	1	0.371273	60S ribosomal protein L4
GIM	c2	LOC101749809	1.01577	0.383991	0.60039	0.265318	1	1	0.350251	connector enhancer of kinase suppressor of ras 2-like
GIM	c3	PPIA	1.91418	0.710964	0.873362	0.5079	1.55112e-37	2.80893e-33	0.73187	peptidyl-prolyl cis-trans isomerase A
GIM	c3	RPL23A	1.9253	0.906955	0.897817	0.622292	3.38032e-34	3.06071e-30	0.720909	60S ribosomal protein L23a
GIM	c3	RPSAP58	1.90248	0.922681	0.867249	0.608011	4.28185e-32	2.58467e-28	0.665424	40S ribosomal protein SA
GIM	c3	RPS26	1.71797	0.914774	0.853275	0.61279	8.34987e-28	3.78019e-24	0.805029	40S ribosomal protein S26
GIM	c3	RPL13	1.89797	1.11536	0.875983	0.690747	1.06884e-27	3.87114e-24	0.697316	60S ribosomal protein L13
GIM	c3	RPL24	1.74369	0.833616	0.884716	0.585993	1.82293e-27	5.50191e-24	0.696416	60S ribosomal protein L24
GIM	c3	RPS12	1.85571	0.979419	0.874236	0.651977	5.66835e-27	1.4664e-23	0.800407	40S ribosomal protein S12
GIM	c3	RPL8	1.7974	0.929762	0.884716	0.622577	1.04409e-25	2.24234e-22	0.689514	60S ribosomal protein L8
GIM	c3	RPL26L1	1.94423	0.951223	0.897817	0.626643	1.11442e-25	2.24234e-22	0.792716	60S ribosomal protein L26
GIM	c3	RPL19	1.84474	0.937881	0.870742	0.625676	2.46958e-25	4.35049e-22	0.790385	60S ribosomal protein L19
GIM	c3	RPL31	1.68164	0.789634	0.862882	0.549482	2.64263e-25	4.35049e-22	0.790032	60S ribosomal protein L31
GIM	c3	RPL37	2.35994	1.20276	0.922271	0.690605	5.68433e-25	8.57813e-22	0.68673	60S ribosomal protein L37
GIM	c3	RPS4Y1	1.51162	0.698205	0.816594	0.511494	1.01289e-24	1.35326e-21	0.785657	40S ribosomal protein S4
GIM	c3	RPL14	1.83232	0.903313	0.883843	0.605136	1.0462e-24	1.35326e-21	0.786516	60S ribosomal protein L14
GIM	c3	RPLP1	2.64852	1.51044	0.958952	0.785479	1.62092e-23	1.95688e-20	0.779265	60S acidic ribosomal protein P1
GIM	c3	RPS21	1.88808	0.823538	0.882096	0.56078	2.83103e-23	3.20419e-20	0.679602	40S ribosomal protein S21
GIM	c3	RPS8	2.15916	1.16676	0.924017	0.703857	5.34961e-23	5.6986e-20	0.678562	40S ribosomal protein S8
GIM	c3	RPL36A	2.00055	1.01953	0.882969	0.636902	5.79031e-23	5.82537e-20	0.678283	60S ribosomal protein L36a
GIM	c3	RPL10A	1.42126	0.682437	0.78952	0.511278	1.37322e-22	1.30882e-19	0.771446	60S ribosomal protein L10a
GIM	c3	RPL12	1.4698	0.717279	0.808734	0.526479	1.10538e-21	1.00087e-18	0.765943	60S ribosomal protein L12
GIM	c4	TOX	1.54155	0.365649	0.815093	0.266092	1.08299e-49	1.96118e-45	0.899628	thymocyte selection-associated high mobility group box protein TOX
GIM	c4	LOC101749809	1.56104	0.342047	0.830794	0.247594	2.33732e-48	2.11633e-44	0.89437	connector enhancer of kinase suppressor of ras 2-like
GIM	c4	BCL11B	1.64918	0.468589	0.882353	0.322085	1.20314e-41	7.26255e-38	0.573436	B-cell lymphoma/leukemia 11B
GIM	c4	SATB1	1.31671	0.305482	0.774549	0.230417	1.61227e-39	7.29915e-36	0.85343	DNA-binding protein SATB1
GIM	c4	PTPRC	1.66538	0.776295	0.893602	0.545436	2.49508e-37	9.03667e-34	0.845124	receptor-type tyrosine-protein phosphatase C
GIM	c4	PRKCE	0.998158	0.240365	0.700961	0.200162	3.44296e-32	1.03914e-28	0.823326	protein kinase C epsilon type
GIM	c4	CD44	1.98673	0.665278	0.890087	0.453354	1.16591e-29	3.01621e-26	0.805373	CD44 antigen
GIM	c4	CD247	0.899308	0.223364	0.645653	0.186322	2.77336e-29	6.27785e-26	0.807385	T-cell surface glycoprotein CD3 zeta chain
GIM	c4	CELF2	1.37335	0.480128	0.851887	0.365286	1.08145e-26	1.95839e-23	0.593803	CUGBP Elav-like family member 2
GIM	c4	BRSK1	0.910398	0.222968	0.647996	0.187726	9.11441e-23	1.50048e-19	0.768277	serine/threonine-protein kinase BRSK2
GIM	c4	ELMO1	1.78642	0.616938	0.91985	0.433031	3.93794e-19	5.94268e-16	0.578331	engulfment and cell motility protein 1
GIM	c4	ARHGAP15	2.84572	1.24575	0.993438	0.648106	2.77615e-18	3.86718e-15	0.576411	rho GTPase-activating protein 15
GIM	c4	DOCK2	1.11819	0.404163	0.75791	0.341553	5.48664e-17	6.20985e-14	0.723604	dedicator of cytokinesis protein 2
GIM	c4	PDE3B	1.31945	0.458864	0.801266	0.351401	6.32291e-17	6.73539e-14	0.723886	cGMP-inhibited 3',5'-cyclic phosphodiesterase B
GIM	c4	ERBIN	0.871451	0.317006	0.66487	0.277982	2.28513e-16	2.29897e-13	0.723465	erbin
GIM	c4	FBRSL1	1.50519	0.646574	0.854464	0.469908	6.63613e-15	5.72256e-12	0.708917	fibrosin-1-like protein
GIM	c4	UTRN	1.19363	0.467897	0.782048	0.371132	2.20552e-13	1.73651e-10	0.695663	utrophin
GIM	c4	TBL1X	1.56761	0.63315	0.86712	0.45404	4.7403e-12	3.17934e-09	0.560178	F-box-like/WD repeat-containing protein TBL1X
GIM	c4	LOC769232	0.907923	0.358785	0.635341	0.269762	2.31924e-11	1.39997e-08	0.544595	Ig heavy chain Mem5-like
GIM	c4	ARHGEF3	0.896032	0.338283	0.6412	0.281902	2.44997e-08	1.16754e-05	0.566155	rho guanine nucleotide exchange factor 3
GIM	c5	CD74	3.58479	0.559797	0.951258	0.348637	8.90694e-67	1.61296e-62	0.970046	HLA class II histocompatibility antigen gamma chain
GIM	c5	TMSB15B	2.35517	0.211462	0.903791	0.166058	5.06583e-60	4.58685e-56	0.944479	thymosin beta-15B
GIM	c5	BLB2	2.70013	0.33937	0.902198	0.248473	1.25095e-59	7.55113e-56	0.942953	uncharacterized protein LOC101747454
GIM	c5	FTH1	4.03953	1.28575	0.997451	0.67646	2.49102e-56	1.12775e-52	0.930495	ferritin heavy chain
GIM	c5	BLB1	2.11754	0.209524	0.831156	0.173744	8.22743e-52	2.97981e-48	0.910599	Major histocompatibility complex class II beta chain BLB1, (similar to HLA class II, D beta chain)
GIM	c5	IFI30	2.34641	0.458653	0.912074	0.356982	4.68622e-44	1.41438e-40	0.878507	gamma-interferon-inducible lysosomal thiol reductase
GIM	c5	SELENOP1	1.95314	0.13373	0.755018	0.113681	7.14485e-42	1.84837e-38	0.865104	selenoprotein P
GIM	c5	TPT1	1.76874	0.887551	0.854094	0.600764	0.00119943	0.356074	0.537524	translationally-controlled tumor protein homolog
GIM	c5	LOC101747587	1.7174	0.935852	0.863014	0.636628	0.0434172	1	0.521169	polyubiquitin-B
GIM	c5	H3F3C	0.892706	0.560073	0.611978	0.450403	0.329079	1	0.505584	histone H3.2
GIM	c5	EIF4A2	1.01068	0.498693	0.657216	0.422563	0.520489	1	0.499376	eukaryotic initiation factor 4A-II
GIM	c5	PABPC1	1.21858	0.690355	0.724435	0.530644	0.874854	1	0.485904	polyadenylate-binding protein 1
GIM	c5	LOC776816	1.93789	1.3423	0.893915	0.767063	0.992725	1	0.46977	actin, cytoplasmic 2
GIM	c5	HSPA8	0.918303	0.695965	0.61389	0.516325	0.994234	1	0.468122	heat shock cognate 71 kDa protein
GIM	c5	RPS24	1.62975	1.00517	0.829564	0.654261	0.996321	1	0.473342	40S ribosomal protein S24
GIM	c5	PTMA	1.47505	0.987978	0.773495	0.651522	0.999581	1	0.47858	prothymosin alpha
GIM	c5	COX2	3.05381	2.68184	0.889137	0.9394	0.999707	1	0.468272	cytochrome c oxidase subunit II
GIM	c5	EEF1A1	1.87839	1.28516	0.88627	0.747059	0.99998	1	0.459125	elongation factor 1-alpha 1
GIM	c5	ND5	1.5698	1.17474	0.712329	0.690941	0.999999	1	0.457088	NADH dehydrogenase subunit 5
GIM	c5	RPL11	1.16442	0.685152	0.699904	0.501576	1	1	0.450827	60S ribosomal protein L11
GIM	c6	EBF1	1.87746	0.0973027	0.915552	0.0700752	9.67819e-60	1.75262e-55	0.952589	transcription factor COE1
GIM	c6	CDK14	1.67811	0.328294	0.898663	0.244074	3.57171e-57	3.23401e-53	0.942155	cyclin-dependent kinase 14
GIM	c6	PAX5	1.5116	0.111952	0.871921	0.0786126	2.23928e-55	1.35171e-51	0.934304	paired box protein Pax-5
GIM	c6	MEF2C	1.53762	0.167182	0.86418	0.134124	1.53918e-53	6.96827e-50	0.926606	myocyte-specific enhancer factor 2C
GIM	c6	ARHGAP24	1.43396	0.0948938	0.851513	0.0779454	1.92433e-51	6.96953e-48	0.917512	rho GTPase-activating protein 24
GIM	c6	WDFY4	1.1328	0.0803876	0.779733	0.0711451	1.66733e-44	5.03229e-41	0.884713	WD repeat- and FYVE domain-containing protein 4
GIM	c6	HDAC9	1.29802	0.174863	0.76988	0.141657	2.07094e-44	5.35752e-41	0.883797	histone deacetylase 9
GIM	c6	PIK3AP1	1.06076	0.121383	0.768473	0.109879	2.70511e-43	6.12336e-40	0.878707	phosphoinositide 3-kinase adapter protein 1
GIM	c6	NRK	1.27362	0.406799	0.807178	0.329394	7.8812e-42	1.58578e-38	0.873705	nik-related protein kinase
GIM	c6	FOXP1	2.78211	0.976925	0.990148	0.588826	2.83285e-37	5.13e-34	0.854228	forkhead box protein P1
GIM	c6	ADK	1.32808	0.160471	0.810697	0.144684	5.42109e-37	8.92459e-34	0.850554	adenosine kinase
GIM	c6	SH3KBP1	1.17332	0.350887	0.788177	0.290294	9.90197e-37	1.49429e-33	0.848492	SH3 domain-containing kinase-binding protein 1
GIM	c6	LOC121106461	1.07109	0.234336	0.740324	0.190632	2.52651e-35	3.51943e-32	0.609813	transcription regulator protein BACH2
GIM	c6	BCL11A	1.15285	0.107336	0.805067	0.0947442	1.10327e-31	1.42708e-28	0.822872	B-cell lymphoma/leukemia 11A
GIM	c6	ARID1B	1.63426	0.578954	0.900774	0.436629	1.9592e-31	2.36528e-28	0.8233	AT-rich interactive domain-containing protein 1B
GIM	c6	PAG1	0.8282	0.173497	0.66221	0.155125	1.32678e-29	1.50166e-26	0.804515	phosphoprotein associated with glycosphingolipid-enriched microdomains 1
GIM	c6	HIVEP2	1.00488	0.27288	0.716397	0.228783	3.09773e-28	3.29981e-25	0.800177	transcription factor HIVEP2
GIM	c6	PTK2	0.748591	0.0724821	0.62069	0.0678793	6.17763e-28	6.21504e-25	0.792109	focal adhesion kinase 1
GIM	c6	TMEM131L	0.757999	0.186073	0.646024	0.170338	9.92089e-28	9.45565e-25	0.793	transmembrane protein 131-like
GIM	c6	MBD5	0.903059	0.163224	0.706545	0.153813	3.42491e-26	2.97509e-23	0.787926	methyl-CpG-binding domain protein 5
GIM	c7	DDX5	0.904184	0.598429	0.610594	0.486809	1.02758e-05	0.110233	0.518491	probable ATP-dependent RNA helicase DDX5
GIM	c7	TCF7	1.26796	0.399499	0.702624	0.281269	6.02856e-05	0.363904	0.517304	transcription factor 7
GIM	c7	RPS28	1.68058	1.13363	0.845447	0.690976	1	1	0.43495	40S ribosomal protein S28
GIM	c7	RPL4	1.40128	1.01199	0.791269	0.649148	1	1	0.431564	60S ribosomal protein L4
GIM	c7	RPS27	2.08598	1.50175	0.916919	0.79247	1	1	0.464622	40S ribosomal protein S27
GIM	c7	RPS10	1.22276	0.917339	0.74096	0.624148	1	1	0.417225	40S ribosomal protein S10
GIM	c7	RPS23	2.00123	1.33254	0.884992	0.724878	1	1	0.412138	40S ribosomal protein S23
GIM	c7	RPLP2	1.96802	1.43142	0.908574	0.786893	1	1	0.453074	60S acidic ribosomal protein P2
GIM	c7	RACK1	0.999263	0.803768	0.660539	0.577914	1	1	0.394376	receptor of activated protein C kinase 1
GIM	c7	RPS15	1.92653	1.46275	0.901197	0.792672	1	1	0.394486	40S ribosomal protein S15
GIM	c7	RPL22	1.08618	0.802524	0.687266	0.563206	1	1	0.376155	60S ribosomal protein L22
GIM	c7	RPL15	1.38016	1.07705	0.785464	0.687624	1	1	0.374166	60S ribosomal protein L15
GIM	c7	RPS3A	1.32276	1.04149	0.77458	0.670642	1	1	0.439688	40S ribosomal protein S3a
GIM	c7	UBA52	1.18948	0.906564	0.72282	0.605979	1	1	0.369154	ubiquitin-60S ribosomal protein L40
GIM	c7	RPL13	1.50509	1.14558	0.815455	0.695403	1	1	0.361927	60S ribosomal protein L13
GIM	c7	RPS14	1.36435	1.07957	0.781352	0.67647	1	1	0.360536	40S ribosomal protein S14
GIM	c7	RPS3	1.05159	0.831821	0.676744	0.591116	1	1	0.358963	40S ribosomal protein S3
GIM	c7	RPL27	0.999968	0.80081	0.649172	0.56384	1	1	0.430489	60S ribosomal protein L27
GIM	c7	RPL23	1.84008	1.42233	0.886806	0.771971	1	1	0.350861	60S ribosomal protein L23
GIM	c7	RPL6	1.35171	1.09243	0.776394	0.674124	1	1	0.346496	60S ribosomal protein L6
GIM	c8	GNLY	2.38154	0.466348	0.70328	0.275443	3.33029e-34	6.03083e-30	0.577452	granulysin
GIM	c8	PTMS	0.929788	0.404811	0.659899	0.330122	3.59978e-18	3.25943e-14	0.602719	parathymosin
GIM	c8	HMGB1	0.878637	0.388991	0.622245	0.318783	0.30084	1	0.504892	high mobility group protein B1
GIM	c8	ND3	2.09202	1.37095	0.932847	0.743354	0.795516	1	0.495592	NADH dehydrogenase subunit 3
GIM	c8	PTMA	1.56247	0.981254	0.850599	0.645591	0.838662	1	0.490779	prothymosin alpha
GIM	c8	ND4	1.63512	1.14814	0.872983	0.681287	0.883335	1	0.493631	NADH dehydrogenase subunit 4
GIM	c8	ND1	1.99741	1.46439	0.930418	0.773038	0.999726	1	0.481551	NADH dehydrogenase subunit 1
GIM	c8	ETS1	0.763626	0.471626	0.603332	0.382796	0.999788	1	0.482533	protein C-ets-1
GIM	c8	RPL4	1.48321	1.00569	0.852854	0.64441	1	1	0.44954	60S ribosomal protein L4
GIM	c8	COX2	3.16091	2.6736	0.984904	0.932033	1	1	0.419757	cytochrome c oxidase subunit II
GIM	c8	ND6	2.37775	1.56137	0.946903	0.762938	1	1	0.446591	NADH dehydrogenase subunit 6
GIM	c8	ATP6	2.96904	2.53228	0.985424	0.917881	1	1	0.405295	ATP synthase F0 subunit 6
GIM	c8	COX3	3.63191	3.0312	0.992712	0.949772	1	1	0.44079	cytochrome c oxidase subunit III
GIM	c8	COX1	3.06093	2.61639	0.984557	0.924451	1	1	0.433906	cytochrome c oxidase subunit I
GIM	c8	DSTN	0.978103	0.653491	0.695298	0.492561	1	1	0.360414	destrin
GIM	c8	YBX1	0.990484	0.613264	0.691133	0.449798	1	1	0.390225	Y-box-binding protein 1
GIM	c8	RPLP0	1.54624	1.04725	0.853375	0.664152	1	1	0.383037	60S acidic ribosomal protein P0
GIM	c8	RPS10	1.13969	0.923729	0.764012	0.622375	1	1	0.381155	40S ribosomal protein S10
GIM	c8	LOC776816	1.71719	1.35928	0.892938	0.767138	1	1	0.417575	actin, cytoplasmic 2
GIM	c8	GAPDH	0.988209	0.520225	0.654867	0.385469	1	1	0.375801	glyceraldehyde-3-phosphate dehydrogenase
GIM	c9	ACTB	3.54615	1.71888	0.99696	0.820148	9.63861e-63	1.74546e-58	0.985104	actin, cytoplasmic 1
GIM	c9	CXCL13	3.04104	0.0506465	0.966565	0.0387511	2.05018e-62	1.85634e-58	0.982483	C-X-C motif chemokine 13
GIM	c9	TGM4	2.44188	0.0282288	0.931611	0.0227308	2.00365e-58	1.20947e-54	0.965445	protein-glutamine gamma-glutamyltransferase 4
GIM	c9	PLACL2	2.04866	0.728138	0.928571	0.483082	1.72138e-54	7.79311e-51	0.949553	PLAC8 like 2
GIM	c9	MARCO	1.62137	0.0782573	0.764438	0.0547581	5.04765e-40	1.82816e-36	0.875707	macrophage receptor MARCO
GIM	c9	SH3BGRL3	1.33274	0.179125	0.794833	0.164894	6.33801e-39	1.91292e-35	0.872609	SH3 domain-binding glutamic acid-rich-like protein 3
GIM	c9	LYZ	1.19175	0.0365697	0.673252	0.0241799	9.25377e-33	2.39395e-29	0.83168	lysozyme C
GIM	c9	SPIC	0.881815	0.0112363	0.62614	0.0108211	2.00736e-29	4.5439e-26	0.809008	transcription factor Spi-C
GIM	c9	TMSB4X	4.81668	2.1261	1	0.880786	6.43564e-21	8.32449e-18	0.647715	thymosin beta-4
GIM	c9	GPX1	1.0968	0.406405	0.696049	0.339547	1.00953e-18	1.14259e-15	0.619444	glutathione peroxidase 1
GIM	c9	ARPC4	0.855673	0.319449	0.630699	0.281297	1.96226e-16	1.77673e-13	0.602732	actin-related protein 2/3 complex subunit 4
GIM	c9	CCNI	0.807564	0.112643	0.601824	0.114006	2.50691e-16	2.16179e-13	0.724872	cyclin-I
GIM	c9	BASP1	0.906897	0.213879	0.621581	0.187283	1.52219e-13	1.10262e-10	0.592025	brain acid soluble protein 1 homolog
GIM	c9	DSTN	1.39356	0.621532	0.802432	0.48432	5.34456e-12	3.3374e-09	0.5831	destrin
GIM	c9	HSPA8	1.00826	0.689045	0.68997	0.510473	0.0057667	0.900252	0.531878	heat shock cognate 71 kDa protein
GIM	c9	LOC776816	2.0476	1.33386	0.919453	0.765099	0.00812145	1	0.538126	actin, cytoplasmic 2
GIM	c9	PABPC1	1.27493	0.686021	0.779635	0.526398	0.125154	1	0.514096	polyadenylate-binding protein 1
GIM	c9	ENO1	0.846183	0.351274	0.615502	0.298041	0.1923	1	0.511845	alpha-enolase
GIM	c9	EIF4A2	1.00919	0.498808	0.694529	0.419693	0.479526	1	0.500624	eukaryotic initiation factor 4A-II
GIM	c9	ITGB1BP3	1.43127	0.731883	0.81003	0.520014	0.52959	1	0.498956	integrin beta 1 binding protein 3
GIM	c10	PRKCH	0.939202	0.129247	0.633427	0.117326	1.2216e-32	2.2122e-28	0.813505	protein kinase C eta type
GIM	c10	FRMD8	6.48847	4.40829	1	0.942665	1.63731e-31	1.4825e-27	0.606998	FERM domain-containing protein 8
GIM	c10	MARK3	1.09404	0.250139	0.682346	0.221622	2.79923e-23	1.68971e-19	0.764392	MAP/microtubule affinity-regulating kinase 3
GIM	c10	FUS	0.888402	0.380653	0.623393	0.316455	1.17316e-08	2.6556e-05	0.551983	RNA-binding protein FUS
GIM	c10	CBLB	1.1755	0.387721	0.708373	0.308907	3.50197e-08	6.34172e-05	0.645223	E3 ubiquitin-protein ligase CBL-B
GIM	c10	TSPAN4	1.33577	0.543511	0.779868	0.402393	0.104434	1	0.534118	tetraspanin-4
GIM	c10	JARID2	0.966886	0.432091	0.649733	0.339078	0.996716	1	0.474699	protein Jumonji
GIM	c10	VAV3	1.4056	0.626678	0.79053	0.430148	0.999979	1	0.462437	guanine nucleotide exchange factor VAV3
GIM	c10	GNLY	1.91811	0.501997	0.798056	0.268152	1	1	0.422548	granulysin
GIM	c10	AFF2	0.908621	0.485372	0.618376	0.371736	1	1	0.414575	AF4/FMR2 family member 2
GIM	c10	UTRN	0.9072	0.489931	0.608028	0.384518	1	1	0.407472	utrophin
GIM	c10	KIF1BP	1.44582	1.0385	0.783631	0.552269	1	1	0.0403813	KIF-binding protein
GIM	c10	RPS10	0.897332	0.942372	0.614926	0.633843	1	1	0.390268	40S ribosomal protein S10
GIM	c10	PTPRC	1.27587	0.806258	0.763876	0.555415	1	1	0.375745	receptor-type tyrosine-protein phosphatase C
GIM	c10	CELF2	1.00298	0.508617	0.673565	0.379003	1	1	0.374522	CUGBP Elav-like family member 2
GIM	c10	PDE3B	0.892282	0.491723	0.604578	0.36653	1	1	0.363781	cGMP-inhibited 3',5'-cyclic phosphodiesterase B
GIM	c10	TBL1X	1.06575	0.671755	0.674193	0.46888	1	1	0.34472	F-box-like/WD repeat-containing protein TBL1X
GIM	c10	ARID1B	0.974854	0.629677	0.655064	0.45553	1	1	0.284482	AT-rich interactive domain-containing protein 1B
GIM	c10	FBRSL1	1.0061	0.684966	0.662904	0.484644	1	1	0.339597	fibrosin-1-like protein
GIM	c10	RPL4	1.02511	1.04092	0.657573	0.659432	1	1	0.348516	60S ribosomal protein L4
GIM	c11	ND6	2.53367	1.54937	0.942149	0.763304	7.45662e-24	1.35032e-19	0.553409	NADH dehydrogenase subunit 6
GIM	c11	COX3	3.7896	3.01907	0.994603	0.949627	4.52227e-05	0.272979	0.546441	cytochrome c oxidase subunit III
GIM	c11	ND1	2.02752	1.46208	0.892899	0.775924	0.0128856	1	0.519004	NADH dehydrogenase subunit 1
GIM	c11	ND4	1.63392	1.14824	0.820374	0.685334	0.116666	1	0.506369	NADH dehydrogenase subunit 4
GIM	c11	ND3	2.08549	1.37145	0.905886	0.745428	0.204486	1	0.504408	NADH dehydrogenase subunit 3
GIM	c11	COX1	3.21557	2.60449	0.985326	0.924392	0.934805	1	0.487102	cytochrome c oxidase subunit I
GIM	c11	COX2	3.18874	2.67146	0.986001	0.931949	1	1	0.440906	cytochrome c oxidase subunit II
GIM	c11	ND5	1.55835	1.17562	0.806038	0.683732	1	1	0.435888	NADH dehydrogenase subunit 5
GIM	c11	ATP6	3.00937	2.52918	0.976893	0.918537	1	1	0.431041	ATP synthase F0 subunit 6
GIM	c11	CYTB	2.19946	1.70477	0.914825	0.808456	1	1	0.40321	cytochrome b
GIM	c11	RPS10	1.00783	0.933872	0.650869	0.631078	1	1	0.352958	40S ribosomal protein S10
GIM	c11	RPL4	1.21346	1.02644	0.708889	0.655485	1	1	0.415812	60S ribosomal protein L4
GIM	c11	ND2	1.12265	0.980389	0.679373	0.633614	1	1	0.395903	NADH dehydrogenase subunit 2
GIM	c11	RPL6	1.21783	1.10273	0.708551	0.679342	1	1	0.317778	60S ribosomal protein L6
GIM	c11	RPS27A	1.1211	1.07596	0.689155	0.681172	1	1	0.309831	ubiquitin-40S ribosomal protein S27a
GIM	c11	RPL13	1.26974	1.16369	0.724743	0.702381	1	1	0.305291	60S ribosomal protein L13
GIM	c11	RPLP0	1.20935	1.07317	0.702311	0.675773	1	1	0.304015	60S acidic ribosomal protein P0
GIM	c11	PLACL2	1.03211	0.806334	0.604824	0.507986	1	1	0.228763	PLAC8 like 2
GIM	c11	UBA52	0.891958	0.92945	0.606679	0.614913	1	1	0.283313	ubiquitin-60S ribosomal protein L40
GIM	c11	RPS26	1.01315	0.96899	0.650025	0.628425	1	1	0.277668	40S ribosomal protein S26
GIM	c12	IFI6	2.58358	0.0325908	0.925037	0.0292195	2.52645e-57	4.57515e-53	0.96036	interferon alpha inducible protein 6
GIM	c12	KCNMA1	1.98228	0.0356159	0.895052	0.028196	6.6176e-54	5.9919e-50	0.944993	calcium-activated potassium channel subunit alpha-1
GIM	c12	H1F0	2.03003	0.0251273	0.871064	0.0212031	2.17226e-51	1.31125e-47	0.933296	histone H5
GIM	c12	CSTA	2.00207	0.0455983	0.854573	0.0379467	3.26136e-50	1.4765e-46	0.927286	cystatin-A
GIM	c12	TPM2	1.59398	0.0198659	0.835082	0.0203096	5.02054e-45	1.81834e-41	0.903492	tropomyosin beta chain
GIM	c12	TUBB1	1.37916	0.0104381	0.796102	0.0110359	1.07422e-43	3.24217e-40	0.894788	tubulin beta-6 chain
GIM	c12	ITGB3	1.40484	0.00725075	0.802099	0.00808306	2.3958e-43	6.19794e-40	0.893747	integrin beta-3
GIM	c12	PRKD1	1.48918	0.225616	0.845577	0.198409	5.02348e-43	1.13713e-39	0.894949	serine/threonine-protein kinase D1
GIM	c12	LOC107049166	1.27003	0.0055486	0.785607	0.00552985	1.59374e-42	3.19208e-39	0.888713	macrophage mannose receptor 1-like
GIM	c12	ECM1	1.3581	0.0319065	0.796102	0.0267317	1.7627e-42	3.19208e-39	0.889295	extracellular matrix protein 1
GIM	c12	MPL	1.26181	0.0055214	0.776612	0.00566262	5.31182e-42	8.74471e-39	0.885605	thrombopoietin receptor
GIM	c12	ANO3	1.18132	0.00205024	0.748126	0.00185928	4.94167e-40	7.45739e-37	0.874063	anoctamin-3
GIM	c12	LPP	1.60008	0.191694	0.869565	0.174841	8.99129e-40	1.25249e-36	0.880215	lipoma-preferred partner homolog
GIM	c12	PMP22	1.15874	0.0141544	0.746627	0.0158727	1.01155e-37	1.30843e-34	0.86289	peripheral myelin protein 22
GIM	c12	PLCB1	1.14462	0.0230242	0.730135	0.0237519	4.36823e-36	5.27362e-33	0.853733	1-phosphatidylinositol 4,5-bisphosphate phosphodiesterase beta-1
GIM	c12	RGS18	1.04051	0.0381326	0.710645	0.039359	2.46414e-34	2.78894e-31	0.843141	regulator of G-protein signaling 18
GIM	c12	ITGAV	1.21526	0.109442	0.742129	0.103779	3.24827e-34	3.46017e-31	0.845383	integrin alpha-V
GIM	c12	CNST	1.28116	0.0611444	0.769115	0.0660654	2.47893e-33	2.49395e-30	0.842669	consortin
GIM	c12	CARMIL1	1.02636	0.00896427	0.67916	0.00907784	1.42269e-32	1.35597e-29	0.831037	F-actin-uncapping protein LRRC16A
GIM	c12	TIMP3	0.934665	0.0397164	0.646177	0.040375	1.01325e-31	9.17451e-29	0.823088	metalloproteinase inhibitor 3
GIM	c13	IGLL1	5.96269	0.470162	1	0.349859	4.58448e-58	8.30204e-54	0.999973	Ig lambda chain V-1 region
GIM	c13	JCHAIN	3.0858	0.0738936	0.97205	0.0509588	1.58263e-55	1.43299e-51	0.984566	immunoglobulin J chain
GIM	c13	LOC422643	1.87341	0.0116723	0.860248	0.00851901	1.95381e-45	1.17939e-41	0.930124	uncharacterized protein LOC422643
GIM	c13	HSP90B1	1.63716	0.214611	0.854037	0.19808	1.01905e-37	4.61348e-34	0.894169	endoplasmin
GIM	c13	TXNDC5	1.17058	0.0191552	0.757764	0.0202042	1.8945e-35	6.86149e-32	0.871011	thioredoxin domain-containing protein 5
GIM	c13	MZB1	1.03576	0.0373204	0.698758	0.0362503	1.6983e-32	5.12576e-29	0.84808	marginal zone B- and B1-cell-specific protein
GIM	c13	SEC61G	1.02014	0.12598	0.701863	0.120971	9.17442e-26	2.37342e-22	0.812112	protein transport protein Sec61 subunit gamma
GIM	c13	MANF	0.913232	0.138615	0.680124	0.133441	2.23221e-23	4.49145e-20	0.794281	mesencephalic astrocyte-derived neurotrophic factor
GIM	c13	SEC61B	0.790495	0.14061	0.649068	0.135669	2.54915e-23	4.61626e-20	0.790346	protein transport protein Sec61 subunit beta
GIM	c13	HDLBP	0.856277	0.102141	0.630435	0.102968	3.18238e-23	5.23906e-20	0.786839	vigilin
GIM	c13	PPIB	1.34085	0.245788	0.813665	0.22787	7.98157e-23	1.20449e-19	0.801858	peptidyl-prolyl cis-trans isomerase B
GIM	c13	SERP1	1.05354	0.191773	0.717391	0.182241	1.68646e-17	2.18143e-14	0.756372	stress-associated endoplasmic reticulum protein 1
GIM	c13	HSPA5	1.0965	0.267868	0.726708	0.238745	5.40992e-17	6.53122e-14	0.752972	endoplasmic reticulum chaperone BiP
GIM	c13	RPL11	1.29545	0.675073	0.857143	0.489481	0.868662	1	0.479688	60S ribosomal protein L11
GIM	c13	NME2	1.08531	0.631413	0.785714	0.469372	1	1	0.390042	nucleoside diphosphate kinase
GIM	c13	RPS27A	1.47807	1.0485	0.900621	0.664906	1	1	0.387551	ubiquitin-40S ribosomal protein S27a
GIM	c13	ND4	1.32427	1.17206	0.791925	0.687522	1	1	0.395359	NADH dehydrogenase subunit 4
GIM	c13	EEF1A1	1.72193	1.2972	0.928571	0.743805	1	1	0.381311	elongation factor 1-alpha 1
GIM	c13	RACK1	0.98066	0.805199	0.73913	0.571869	1	1	0.381971	receptor of activated protein C kinase 1
GIM	c13	RPL17	1.39573	0.846503	0.847826	0.565384	1	1	0.38072	ribosomal protein 17-like
GIM	c14	KIF1BP	4.50918	0.802859	1	0.535626	1.51988e-57	2.75235e-53	0.992638	KIF-binding protein
GIM	c14	NDST2	1.24818	0.0464795	0.853448	0.04915	1.74851e-49	1.58319e-45	0.914086	bifunctional heparan sulfate N-deacetylase/N-sulfotransferase 2
GIM	c14	CRCBL	1.21888	0.0262765	0.836207	0.0294681	8.17233e-48	4.93309e-44	0.907378	cytokine receptor common subunit beta
GIM	c14	CTSG	4.47166	0.0174221	0.991379	0.0140581	2.30562e-45	1.04381e-41	0.995514	mast cell protease 1A
GIM	c14	GATA2	2.19586	0.0328555	0.965517	0.0329401	6.67885e-43	2.41894e-39	0.981224	GATA-binding factor 2
GIM	c14	HDC	2.3202	0.00541068	0.956897	0.00510808	2.25136e-42	6.79498e-39	0.978106	histidine decarboxylase
GIM	c14	KCNQ1	2.01451	0.06128	0.965517	0.0455012	6.20541e-41	1.60534e-37	0.969491	potassium voltage-gated channel subfamily KQT member 1
GIM	c14	ADCY7	1.58979	0.170079	0.922414	0.158881	1.53011e-37	3.46359e-34	0.85819	adenylate cyclase type 7
GIM	c14	HS6ST1	1.43591	0.0833867	0.887931	0.0763953	1.15058e-36	2.3151e-33	0.942992	heparan-sulfate 6-O-sulfotransferase 1
GIM	c14	TNS1	1.14739	0.0214701	0.862069	0.0210673	9.34021e-35	1.69142e-31	0.930616	tensin
GIM	c14	ATP8A2	0.73029	0.0179039	0.62069	0.0185382	2.07741e-28	3.41999e-25	0.80878	phospholipid-transporting ATPase IB
GIM	c14	ADGRL3	1.02088	0.00602714	0.732759	0.00558478	1.64462e-25	2.48186e-22	0.864893	adhesion G protein-coupled receptor L3
GIM	c14	SLC45A3	0.925177	0.0676694	0.715517	0.0684986	5.4202e-23	7.55034e-20	0.84487	solute carrier family 45 member 3
GIM	c14	RPS6KA3	0.857412	0.180834	0.741379	0.173033	5.36636e-18	6.94138e-15	0.735664	ribosomal protein S6 kinase alpha-3
GIM	c14	TIAM2	0.811451	0.0150965	0.603448	0.0155532	2.15718e-16	2.44153e-13	0.785969	rho guanine nucleotide exchange factor TIAM2
GIM	c14	CD3D	1.53098	0.404376	0.836207	0.318051	3.35902e-15	3.57815e-12	0.71064	T-cell surface glycoprotein CD3 delta chain
GIM	c14	PLCG1	0.800463	0.123439	0.663793	0.112921	1.0415e-13	8.57295e-11	0.698571	1-phosphatidylinositol 4,5-bisphosphate phosphodiesterase gamma-1
GIM	c14	DSE	0.918053	0.0490741	0.75	0.0442245	1.48148e-13	1.16644e-10	0.692007	dermatan-sulfate epimerase
GIM	c14	GRAP2	0.628004	0.104571	0.603448	0.0988887	5.22353e-10	3.50344e-07	0.667891	GRB2-related adapter protein 2
GIM	c14	SLC25A6	0.766619	0.243902	0.62069	0.22812	3.59578e-08	1.86046e-05	0.651545	ADP/ATP translocase 3
L6-IM	r1	TCF7	1.30866	0.47603	0.684519	0.313469	0.502287	1	0.499954	transcription factor 7
L6-IM	r1	FBRSL1	1.08146	0.695219	0.63431	0.516964	0.588443	1	0.497828	fibrosin-1-like protein
L6-IM	r1	RUNX1	1.36008	1.02477	0.709205	0.633774	0.999878	1	0.463931	runt-related transcription factor 1
L6-IM	r1	FOXP1	1.45	1.04647	0.751883	0.634197	1	1	0.439068	forkhead box protein P1
L6-IM	r1	BCL11B	1.31694	0.588661	0.697071	0.378238	1	1	0.426791	B-cell lymphoma/leukemia 11B
L6-IM	r1	TBL1X	1.14447	0.68367	0.652301	0.492437	1	1	0.407307	F-box-like/WD repeat-containing protein TBL1X
L6-IM	r1	FRMD8	6.09979	5.11464	1	0.949908	1	1	0.390807	FERM domain-containing protein 8
L6-IM	r1	PTPRC	1.20105	0.833824	0.675732	0.574135	1	1	0.350165	receptor-type tyrosine-protein phosphatase C
L6-IM	r1	RPLP0	1.11318	1.1776	0.653556	0.721416	1	1	0.370298	60S acidic ribosomal protein P0
L6-IM	r1	RPL4	1.15106	1.14289	0.667782	0.698798	1	1	0.359978	60S ribosomal protein L4
L6-IM	r1	LOC776816	1.30468	1.5582	0.727615	0.829249	1	1	0.334061	actin, cytoplasmic 2
L6-IM	r1	RPL6	1.02345	1.11905	0.607531	0.693485	1	1	0.32649	60S ribosomal protein L6
L6-IM	r1	PLACL2	1.18969	1.03434	0.669874	0.586085	1	1	0.324417	PLAC8 like 2
L6-IM	r1	RPL13	1.26442	1.26897	0.702929	0.741704	1	1	0.3234	60S ribosomal protein L13
L6-IM	r1	LOC101749809	1.12982	0.551267	0.625105	0.344906	1	1	0.291984	connector enhancer of kinase suppressor of ras 2-like
L6-IM	r1	ARHGAP15	2.06982	1.40651	0.895816	0.709492	1	1	0.256174	rho GTPase-activating protein 15
L6-IM	r1	ND1	1.20208	1.31219	0.664017	0.741338	1	1	0.285029	NADH dehydrogenase subunit 1
L6-IM	r1	COX1	2.50548	2.40187	0.949372	0.9306	1	1	0.248718	cytochrome c oxidase subunit I
L6-IM	r1	RPL15	1.05195	1.14152	0.627197	0.716331	1	1	0.27787	60S ribosomal protein L15
L6-IM	r1	COX2	2.30943	2.35334	0.930126	0.931922	1	1	0.26544	cytochrome c oxidase subunit II
L6-IM	r2	DDX5	0.941013	0.622437	0.626952	0.491371	0.0882267	1	0.510876	probable ATP-dependent RNA helicase DDX5
L6-IM	r2	JUND	0.898993	0.655618	0.602512	0.495877	0.359037	1	0.50289	transcription factor jun-D
L6-IM	r2	TCF7	1.32756	0.474139	0.740326	0.307888	0.49772	1	0.500046	transcription factor 7
L6-IM	r2	ETS1	0.895951	0.569369	0.601494	0.437589	0.833002	1	0.49192	protein C-ets-1
L6-IM	r2	FBRSL1	0.983412	0.705024	0.636796	0.516716	0.999996	1	0.464351	fibrosin-1-like protein
L6-IM	r2	RUNX1	1.27336	1.03344	0.735574	0.631137	1	1	0.426798	runt-related transcription factor 1
L6-IM	r2	RPL4	1.3875	1.11924	0.791242	0.686452	1	1	0.433059	60S ribosomal protein L4
L6-IM	r2	PLACL2	1.56596	0.996716	0.829939	0.570078	1	1	0.432899	PLAC8 like 2
L6-IM	r2	LOC101747587	0.88534	0.892161	0.60353	0.623091	1	1	0.358766	polyubiquitin-B
L6-IM	r2	RPLP0	1.32975	1.15594	0.779362	0.708836	1	1	0.429072	60S acidic ribosomal protein P0
L6-IM	r2	CD3D	0.901074	0.634338	0.605567	0.432496	1	1	0.419822	T-cell surface glycoprotein CD3 delta chain
L6-IM	r2	RACK1	0.988125	0.823687	0.654107	0.587142	1	1	0.419118	receptor of activated protein C kinase 1
L6-IM	r2	RPL6	1.3175	1.08965	0.767142	0.677524	1	1	0.412201	60S ribosomal protein L6
L6-IM	r2	LOC776816	1.61319	1.52735	0.844535	0.817557	1	1	0.322149	actin, cytoplasmic 2
L6-IM	r2	RPS10	1.22253	0.961463	0.744739	0.643007	1	1	0.408088	40S ribosomal protein S10
L6-IM	r2	RPSAP58	1.26022	1.0507	0.747454	0.661353	1	1	0.402607	40S ribosomal protein SA
L6-IM	r2	FOXP1	1.29678	1.06179	0.744739	0.634911	1	1	0.382054	forkhead box protein P1
L6-IM	r2	RPL39L	1.16466	1.15946	0.717583	0.716552	1	1	0.398104	60S ribosomal protein L39
L6-IM	r2	BCL11B	1.18545	0.601811	0.715207	0.376424	1	1	0.372984	B-cell lymphoma/leukemia 11B
L6-IM	r2	RPL13	1.52217	1.2432	0.834352	0.728562	1	1	0.391846	60S ribosomal protein L13
L6-IM	r3	LOC101749809	1.91323	0.472925	0.873293	0.320088	7.79946e-39	1.4124e-34	0.928015	connector enhancer of kinase suppressor of ras 2-like
L6-IM	r3	TOX	1.52772	0.432938	0.794385	0.297028	9.7691e-33	8.84543e-29	0.888978	thymocyte selection-associated high mobility group box protein TOX
L6-IM	r3	ATP6	3.23892	2.13356	0.992413	0.901342	3.81005e-32	2.29988e-28	0.619606	ATP synthase F0 subunit 6
L6-IM	r3	ELMO1	1.5776	0.592609	0.861153	0.441118	5.9679e-32	2.70182e-28	0.886069	engulfment and cell motility protein 1
L6-IM	r3	ARHGAP15	2.86285	1.32721	0.984825	0.700592	2.58306e-30	9.35531e-27	0.876253	rho GTPase-activating protein 15
L6-IM	r3	PTPRC	1.72813	0.781116	0.871775	0.554531	3.62991e-29	1.09557e-25	0.867916	receptor-type tyrosine-protein phosphatase C
L6-IM	r3	CD44	2.04758	0.679652	0.882398	0.477223	5.065e-29	1.31032e-25	0.867101	CD44 antigen
L6-IM	r3	SATB1	1.43468	0.378564	0.774659	0.274754	9.65342e-29	2.18517e-25	0.862488	DNA-binding protein SATB1
L6-IM	r3	KCNQ5	1.39679	0.428694	0.761002	0.310504	2.19072e-28	4.40798e-25	0.859397	potassium voltage-gated channel subfamily KQT member 5
L6-IM	r3	ND2	1.66821	0.730979	0.871775	0.531187	2.75147e-25	4.98264e-22	0.840747	NADH dehydrogenase subunit 2
L6-IM	r3	CDK14	1.13817	0.371935	0.691199	0.27074	3.25773e-25	5.36311e-22	0.833619	cyclin-dependent kinase 14
L6-IM	r3	CELF2	1.34175	0.492344	0.798938	0.379469	5.75708e-25	8.68792e-22	0.836823	CUGBP Elav-like family member 2
L6-IM	r3	P2RY8	1.39002	0.546027	0.770865	0.387054	4.38488e-24	6.10814e-21	0.829446	P2Y purinoceptor 8
L6-IM	r3	COX1	3.30652	2.32177	0.99393	0.926144	4.19454e-23	5.42563e-20	0.600114	cytochrome c oxidase subunit I
L6-IM	r3	PRKCE	1.00834	0.273531	0.66692	0.223657	3.80272e-22	4.5909e-19	0.809649	protein kinase C epsilon type
L6-IM	r3	FRMD8	6.28055	5.09657	1	0.949908	4.54981e-19	4.84662e-16	0.610849	FERM domain-containing protein 8
L6-IM	r3	SYNE1	1.01912	0.419211	0.677542	0.33628	1.16638e-17	1.11168e-14	0.774373	LOW QUALITY PROTEIN: nesprin-1
L6-IM	r3	BRSK1	0.959455	0.277925	0.623672	0.219403	3.30175e-16	2.98957e-13	0.75828	serine/threonine-protein kinase BRSK2
L6-IM	r3	TBL1X	1.47187	0.650929	0.816388	0.476028	3.04931e-15	2.62952e-12	0.756936	F-box-like/WD repeat-containing protein TBL1X
L6-IM	r3	ESRRG	0.95891	0.328259	0.602428	0.260914	3.37466e-15	2.7778e-12	0.7477	estrogen-related receptor gamma
L6-IM	r4	PAX5	1.05527	0.0183237	0.660011	0.0168288	4.63998e-24	8.40255e-20	0.82134	paired box protein Pax-5
L6-IM	r4	EBF1	1.06161	0.0224188	0.6467	0.0207154	1.58615e-21	1.43618e-17	0.801668	transcription factor COE1
L6-IM	r4	IGLL1	1.27627	0.254824	0.697171	0.223279	2.39512e-17	1.08433e-13	0.770807	Ig lambda chain V-1 region
L6-IM	r4	ND5	1.29902	0.853174	0.759845	0.579974	0.0835027	1	0.51278	NADH dehydrogenase subunit 5
L6-IM	r4	FOXP1	1.6502	1.02645	0.846922	0.624693	0.739279	1	0.493302	forkhead box protein P1
L6-IM	r4	CYTB	2.03096	1.33795	0.915141	0.745555	0.850033	1	0.490349	cytochrome b
L6-IM	r4	ND6	2.71447	1.64085	0.963394	0.785523	0.886893	1	0.488731	NADH dehydrogenase subunit 6
L6-IM	r4	ND4	1.5276	0.937649	0.815308	0.607299	0.902347	1	0.487969	NADH dehydrogenase subunit 4
L6-IM	r4	COX3	3.58065	2.87464	0.996118	0.959932	0.99471	1	0.476196	cytochrome c oxidase subunit III
L6-IM	r4	ND1	1.86256	1.24614	0.881309	0.719609	0.999382	1	0.469932	NADH dehydrogenase subunit 1
L6-IM	r4	RPLP0	1.40235	1.14868	0.765391	0.710233	0.999987	1	0.463336	60S acidic ribosomal protein P0
L6-IM	r4	ND3	1.96221	1.37407	0.906267	0.745948	1	1	0.453285	NADH dehydrogenase subunit 3
L6-IM	r4	RPL6	1.40283	1.08112	0.75929	0.678309	1	1	0.450525	60S ribosomal protein L6
L6-IM	r4	RPL4	1.40624	1.11737	0.765946	0.688981	1	1	0.447394	60S ribosomal protein L4
L6-IM	r4	COX2	2.92687	2.2916	0.980588	0.926876	1	1	0.4203	cytochrome c oxidase subunit II
L6-IM	r4	RPL39L	1.31715	1.14421	0.769828	0.711328	1	1	0.354681	60S ribosomal protein L39
L6-IM	r4	RPS27A	1.26908	1.02022	0.728231	0.670063	1	1	0.417222	ubiquitin-40S ribosomal protein S27a
L6-IM	r4	LOC101747587	0.848613	0.895834	0.612867	0.622157	1	1	0.343947	polyubiquitin-B
L6-IM	r4	PLACL2	1.44294	1.00902	0.762063	0.576866	1	1	0.403698	PLAC8 like 2
L6-IM	r4	RPS10	1.1897	0.964746	0.727121	0.644769	1	1	0.399941	40S ribosomal protein S10
L6-IM	r5	IFI6	3.10687	0.0478333	0.974425	0.0415678	7.09017e-44	1.28396e-39	0.986707	interferon alpha inducible protein 6
L6-IM	r5	H1F0	2.31003	0.0360782	0.907928	0.0335602	2.08117e-38	1.88439e-34	0.952101	histone H5
L6-IM	r5	CSTA	2.30358	0.0224962	0.890026	0.016984	2.01964e-37	1.21912e-33	0.945013	cystatin-A
L6-IM	r5	ITGA2B	1.80564	0.0405686	0.928389	0.0467213	2.54033e-36	1.15007e-32	0.940955	integrin alpha-IIb
L6-IM	r5	MPL	1.58294	0.0141558	0.867008	0.0134137	2.02047e-35	7.31772e-32	0.931546	thrombopoietin receptor
L6-IM	r5	KCNMA1	1.76864	0.059469	0.86445	0.0392002	9.92378e-35	2.99516e-31	0.926952	calcium-activated potassium channel subunit alpha-1
L6-IM	r5	ECM1	1.62704	0.0877464	0.856777	0.0606852	1.80059e-34	4.65813e-31	0.925042	extracellular matrix protein 1
L6-IM	r5	ITGB3	1.67987	0.0120648	0.851662	0.0109695	2.46202e-34	5.5731e-31	0.92381	integrin beta-3
L6-IM	r5	LOC107049166	1.47749	0.0128874	0.826087	0.0117894	1.53043e-32	3.0794e-29	0.910675	macrophage mannose receptor 1-like
L6-IM	r5	TPM2	1.7638	0.0256929	0.846547	0.0254163	8.05165e-32	1.45807e-28	0.907644	tropomyosin beta chain
L6-IM	r5	PDE4D	1.72644	0.263773	0.859335	0.21295	1.66184e-28	2.73584e-25	0.886252	cAMP-specific 3',5'-cyclic phosphodiesterase 4D
L6-IM	r5	PMP22	1.24588	0.0189172	0.764706	0.0189103	1.97248e-27	2.97664e-24	0.871744	peripheral myelin protein 22
L6-IM	r5	TUBB1	1.22349	0.0148152	0.73913	0.0148545	3.32808e-27	4.63601e-24	0.86786	tubulin beta-6 chain
L6-IM	r5	PRKD1	1.31389	0.259577	0.800512	0.218032	4.92055e-27	6.36473e-24	0.872091	serine/threonine-protein kinase D1
L6-IM	r5	LPP	1.49541	0.191563	0.83376	0.171081	1.65919e-26	2.00309e-23	0.870291	lipoma-preferred partner homolog
L6-IM	r5	ANO3	1.1115	0.00570574	0.716113	0.00530536	3.93346e-26	4.45194e-23	0.858056	anoctamin-3
L6-IM	r5	RGS18	1.08522	0.0406445	0.700767	0.0409056	8.962e-24	9.54664e-21	0.83998	regulator of G-protein signaling 18
L6-IM	r5	TIMP3	1.0157	0.0244144	0.664962	0.0224258	2.48183e-23	2.49686e-20	0.832481	metalloproteinase inhibitor 3
L6-IM	r5	PLCB1	1.00768	0.0195785	0.667519	0.0205646	9.47382e-22	9.02954e-19	0.821288	1-phosphatidylinositol 4,5-bisphosphate phosphodiesterase beta-1
L6-IM	r5	HPSE	0.915512	0.0216368	0.634271	0.0206667	3.16198e-21	2.86302e-18	0.813141	heparanase
L6-IM	r6	PTMS	1.03235	0.463273	0.673142	0.364309	1.01174e-17	1.83215e-13	0.772061	parathymosin
L6-IM	r6	HMGB1	0.95275	0.365006	0.63186	0.303641	6.58067e-09	3.97231e-05	0.680952	high mobility group protein B1
L6-IM	r6	PTMA	1.76585	1.02764	0.883439	0.661095	3.09108e-08	0.000139941	0.591059	prothymosin alpha
L6-IM	r6	ND3	2.11945	1.35835	0.944148	0.74216	2.61656e-07	0.000947665	0.546715	NADH dehydrogenase subunit 3
L6-IM	r6	ND1	1.96408	1.23599	0.917921	0.715948	0.000617869	0.658176	0.530068	NADH dehydrogenase subunit 1
L6-IM	r6	COX3	3.67883	2.86482	0.999514	0.959592	0.00529024	1	0.523804	cytochrome c oxidase subunit III
L6-IM	r6	LOC100859737	1.05422	0.342665	0.607576	0.259801	0.0111644	1	0.537221	tubulin alpha-1B chain
L6-IM	r6	ND4	1.57387	0.933021	0.847984	0.604031	0.0976581	1	0.512031	NADH dehydrogenase subunit 4
L6-IM	r6	ND6	2.79529	1.63277	0.98543	0.78332	0.113113	1	0.511269	NADH dehydrogenase subunit 6
L6-IM	r6	YBX1	0.958036	0.544886	0.659543	0.414886	0.13208	1	0.518385	Y-box-binding protein 1
L6-IM	r6	CYTB	2.07018	1.33403	0.941719	0.742897	0.149973	1	0.509651	cytochrome b
L6-IM	r6	ETS1	0.923359	0.566628	0.647402	0.432998	0.167003	1	0.50808	protein C-ets-1
L6-IM	r6	ND5	1.26104	0.856972	0.761535	0.579805	0.916502	1	0.48722	NADH dehydrogenase subunit 5
L6-IM	r6	COX2	3.077	2.27658	0.993201	0.925615	0.999909	1	0.461869	cytochrome c oxidase subunit II
L6-IM	r6	PLACL2	1.64627	0.988685	0.839242	0.569148	0.999981	1	0.464082	PLAC8 like 2
L6-IM	r6	RPL4	1.4649	1.1115	0.828558	0.68272	0.999999	1	0.458254	60S ribosomal protein L4
L6-IM	r6	RPLP0	1.38334	1.15058	0.810588	0.705713	1	1	0.44622	60S acidic ribosomal protein P0
L6-IM	r6	DSTN	0.894659	0.670443	0.627975	0.510675	1	1	0.381854	destrin
L6-IM	r6	RPS2	0.907889	0.731402	0.621661	0.529812	1	1	0.424411	40S ribosomal protein S2
L6-IM	r6	FBRSL1	0.858607	0.717504	0.604177	0.519978	1	1	0.412327	fibrosin-1-like protein
L6-IM	r7	RPS28	2.23577	1.23858	0.975714	0.73232	5.44906e-34	9.86771e-30	0.894743	40S ribosomal protein S28
L6-IM	r7	RPS29	2.86108	1.6278	0.994887	0.804373	2.62571e-27	2.37745e-23	0.851144	40S ribosomal protein S29
L6-IM	r7	RPS27	2.78001	1.715	0.993609	0.840106	1.41083e-26	8.51621e-23	0.846052	40S ribosomal protein S27
L6-IM	r7	RPLP2	2.4147	1.45172	0.987218	0.785251	1.67634e-25	7.58922e-22	0.83842	60S acidic ribosomal protein P2
L6-IM	r7	RPL29	2.46926	1.171	0.986366	0.686014	4.80747e-25	1.74117e-21	0.835119	60S ribosomal protein L29
L6-IM	r7	RPS15A	2.22396	1.08565	0.981253	0.666102	4.3212e-24	1.30421e-20	0.828134	40S ribosomal protein S15a
L6-IM	r7	RPL35A	2.08877	1.09977	0.971027	0.684804	6.77578e-24	1.75289e-20	0.826682	60S ribosomal protein L35a
L6-IM	r7	RPS23	2.59472	1.40813	0.987644	0.751295	3.90762e-22	8.84538e-19	0.813331	40S ribosomal protein S23
L6-IM	r7	RPL37	2.38942	1.25128	0.982531	0.708345	7.15593e-22	1.43985e-18	0.659219	60S ribosomal protein L37
L6-IM	r7	RPS15	2.43603	1.56883	0.984661	0.823845	5.74704e-19	1.04073e-15	0.787788	40S ribosomal protein S15
L6-IM	r7	RPL32	2.18591	1.1608	0.982531	0.694524	7.2925e-19	1.20054e-15	0.646753	60S ribosomal protein L32
L6-IM	r7	RPS16	1.80143	0.805	0.951001	0.563049	1.96077e-18	2.95897e-15	0.783248	40S ribosomal protein S16
L6-IM	r7	RPL36A	2.05974	1.08465	0.970175	0.668563	6.36044e-18	8.86009e-15	0.778864	60S ribosomal protein L36a
L6-IM	r7	RPS21	1.88255	0.864338	0.941628	0.572756	1.93674e-17	2.50517e-14	0.640437	40S ribosomal protein S21
L6-IM	r7	RPL23	2.44088	1.47162	0.988496	0.788935	2.36663e-17	2.85715e-14	0.773875	60S ribosomal protein L23
L6-IM	r7	RPS26	1.68528	0.96767	0.926715	0.633057	2.73153e-17	3.09158e-14	0.639734	40S ribosomal protein S26
L6-IM	r7	RPL13	1.84266	1.21115	0.944184	0.717579	3.11294e-15	3.31601e-12	0.630141	60S ribosomal protein L13
L6-IM	r7	RPL14	1.78301	0.888747	0.941628	0.587464	4.30253e-14	4.32858e-11	0.743418	60S ribosomal protein L14
L6-IM	r7	RPS10	1.49787	0.933929	0.899446	0.627536	1.30563e-13	1.2444e-10	0.738487	40S ribosomal protein S10
L6-IM	r7	RPS14	1.85378	1.05234	0.948445	0.669247	2.20151e-13	1.90014e-10	0.736312	40S ribosomal protein S14
L6-IM	r8	GNLY	3.42841	0.318751	0.952552	0.204906	3.82362e-48	6.9242e-44	0.972837	granulysin
L6-IM	r8	LOC107056413	0.807819	0.383687	0.619339	0.317198	7.48556e-09	4.51853e-05	0.546177	protein tyrosine phosphatase receptor type C-associated protein
L6-IM	r8	RPLP0	1.54156	1.13476	0.858375	0.700934	0.000367336	0.415756	0.555683	60S acidic ribosomal protein P0
L6-IM	r8	JARID2	0.840745	0.448415	0.620417	0.352157	0.871007	1	0.488911	protein Jumonji
L6-IM	r8	ETS1	0.833683	0.575596	0.646657	0.433073	0.999946	1	0.467211	protein C-ets-1
L6-IM	r8	TSPAN4	0.885266	0.545154	0.640906	0.415673	0.999969	1	0.460753	tetraspanin-4
L6-IM	r8	YBX1	0.849574	0.555732	0.623652	0.418476	0.999998	1	0.460949	Y-box-binding protein 1
L6-IM	r8	RPS2	0.988651	0.723326	0.675413	0.524437	1	1	0.451914	40S ribosomal protein S2
L6-IM	r8	RPL4	1.42229	1.11576	0.832495	0.682326	1	1	0.438651	60S ribosomal protein L4
L6-IM	r8	ND5	1.09669	0.873407	0.72358	0.583601	1	1	0.431284	NADH dehydrogenase subunit 5
L6-IM	r8	DSTN	0.861107	0.673798	0.627247	0.510748	1	1	0.366437	destrin
L6-IM	r8	RPSAP58	1.34855	1.04187	0.797987	0.6563	1	1	0.430894	40S ribosomal protein SA
L6-IM	r8	RPL6	1.35275	1.08612	0.803379	0.6739	1	1	0.419577	60S ribosomal protein L6
L6-IM	r8	RPS6	1.06002	0.804666	0.698418	0.548053	1	1	0.406402	40S ribosomal protein S6
L6-IM	r8	LOC776816	1.57344	1.53132	0.851546	0.816856	1	1	0.308104	actin, cytoplasmic 2
L6-IM	r8	ND4	1.23007	0.967402	0.747664	0.614063	1	1	0.391977	NADH dehydrogenase subunit 4
L6-IM	r8	CYTB	1.72149	1.36889	0.870956	0.749973	1	1	0.391378	cytochrome b
L6-IM	r8	PPIA	0.985811	0.789417	0.666068	0.541065	1	1	0.28403	peptidyl-prolyl cis-trans isomerase A
L6-IM	r8	RACK1	0.934245	0.829076	0.673976	0.585155	1	1	0.391498	receptor of activated protein C kinase 1
L6-IM	r8	RPS27A	1.23613	1.02351	0.77606	0.66528	1	1	0.390766	ubiquitin-40S ribosomal protein S27a
L6-IM	r9	IFI30	2.25843	0.653112	0.92351	0.438836	7.33286e-08	0.000189701	0.59641	gamma-interferon-inducible lysosomal thiol reductase
L6-IM	r9	FOS	1.11123	0.58383	0.679415	0.435928	0.146429	1	0.534704	proto-oncogene c-Fos
L6-IM	r9	ZEB2	1.11643	0.303508	0.608549	0.208997	0.719916	1	0.481009	zinc finger E-box-binding homeobox 2
L6-IM	r9	BLB2	2.30177	0.427988	0.912261	0.210492	0.990782	1	0.456777	uncharacterized protein LOC101747454
L6-IM	r9	COX3	3.4806	2.88464	0.991001	0.960444	0.999985	1	0.451699	cytochrome c oxidase subunit III
L6-IM	r9	BLB1	1.14948	0.27871	0.650169	0.155937	1	1	0.411621	Major histocompatibility complex class II beta chain BLB1, (similar to HLA class II, D beta chain)
L6-IM	r9	CD74	2.62626	0.583323	0.947132	0.272633	1	1	0.407416	HLA class II histocompatibility antigen gamma chain
L6-IM	r9	LOC101747587	1.01297	0.879398	0.668166	0.616627	1	1	0.397243	polyubiquitin-B
L6-IM	r9	FRMD8	6.00637	5.12398	1	0.949908	1	1	0.389151	FERM domain-containing protein 8
L6-IM	r9	ND5	0.962522	0.886823	0.619798	0.593979	1	1	0.39332	NADH dehydrogenase subunit 5
L6-IM	r9	ND3	1.7326	1.39703	0.834646	0.753111	1	1	0.39071	NADH dehydrogenase subunit 3
L6-IM	r9	FTH1	2.82354	1.48998	0.965129	0.70025	1	1	0.321067	ferritin heavy chain
L6-IM	r9	RPLP0	1.07011	1.18191	0.67829	0.718943	1	1	0.347244	60S acidic ribosomal protein P0
L6-IM	r9	ACTB	2.24572	2.03779	0.911136	0.878542	1	1	0.232257	actin, cytoplasmic 1
L6-IM	r9	COX1	2.69164	2.38325	0.970754	0.928462	1	1	0.304819	cytochrome c oxidase subunit I
L6-IM	r9	ND1	1.34245	1.29815	0.758155	0.731925	1	1	0.313248	NADH dehydrogenase subunit 1
L6-IM	r9	ND4	0.974233	0.992985	0.64342	0.624488	1	1	0.313229	NADH dehydrogenase subunit 4
L6-IM	r9	COX2	2.50666	2.33362	0.959505	0.928984	1	1	0.2959	cytochrome c oxidase subunit II
L6-IM	r9	RPL39L	0.936076	1.18232	0.64117	0.724194	1	1	0.312249	60S ribosomal protein L39
L6-IM	r9	CYTB	1.42178	1.39887	0.778403	0.759229	1	1	0.307555	cytochrome b
L6-IM	r10	TMSB15B	2.31411	0.19729	0.781341	0.133505	6.01473e-28	1.08921e-23	0.88034	thymosin beta-15B
L6-IM	r10	ACTB	3.29388	1.93297	0.994169	0.870238	2.62892e-26	2.38035e-22	0.725385	actin, cytoplasmic 1
L6-IM	r10	PPIA	1.71405	0.716593	0.833819	0.52429	4.67702e-19	2.82321e-15	0.814167	peptidyl-prolyl cis-trans isomerase A
L6-IM	r10	FTH1	3.66522	1.40582	0.988338	0.697929	6.7053e-16	3.03566e-12	0.785318	ferritin heavy chain
L6-IM	r10	DSTN	1.23418	0.636491	0.74344	0.499128	5.79525e-12	2.09892e-08	0.739301	destrin
L6-IM	r10	OAZ1	1.00685	0.39529	0.667638	0.346412	3.64232e-09	1.09931e-05	0.601428	ornithine decarboxylase antizyme 1
L6-IM	r10	TPT1	1.67107	0.774042	0.804665	0.551193	2.15766e-08	4.88413e-05	0.591291	translationally-controlled tumor protein homolog
L6-IM	r10	EIF4A2	0.938107	0.459446	0.638484	0.393305	3.6392e-08	6.66094e-05	0.686067	eukaryotic initiation factor 4A-II
L6-IM	r10	RPS20	1.69936	0.877361	0.822157	0.593245	2.04419e-07	0.000264416	0.680308	40S ribosomal protein S20
L6-IM	r10	CD74	3.00863	0.545086	0.848397	0.282507	2.26913e-07	0.000273945	0.592584	HLA class II histocompatibility antigen gamma chain
L6-IM	r10	BLB1	1.61668	0.23199	0.644315	0.156522	4.27277e-07	0.000429864	0.588379	Major histocompatibility complex class II beta chain BLB1, (similar to HLA class II, D beta chain)
L6-IM	r10	RPL39L	1.771	1.09883	0.865889	0.701722	1.47599e-05	0.00835273	0.649012	60S ribosomal protein L39
L6-IM	r10	PABPC1	1.05003	0.699439	0.667638	0.53443	0.00216869	0.462033	0.559427	polyadenylate-binding protein 1
L6-IM	r10	ITGB1BP3	1.4689	0.732928	0.758017	0.526961	0.00223741	0.471132	0.54737	integrin beta 1 binding protein 3
L6-IM	r10	RPL7	1.21878	0.64802	0.705539	0.495109	0.00529351	0.98825	0.542421	60S ribosomal protein L7
L6-IM	r10	BLB2	2.50568	0.407596	0.798834	0.221835	0.00922244	1	0.543223	uncharacterized protein LOC101747454
L6-IM	r10	RPL38	1.49423	0.852097	0.804665	0.597092	0.0210193	1	0.533903	60S ribosomal protein L38
L6-IM	r10	MYL6	0.944347	0.474876	0.644315	0.392831	0.0926038	1	0.527529	myosin light polypeptide 6
L6-IM	r10	GPX1	1.10414	0.464751	0.644315	0.363725	0.180262	1	0.516276	glutathione peroxidase 1
L6-IM	r10	LOC101747587	1.33217	0.847478	0.763848	0.607059	0.187492	1	0.518857	polyubiquitin-B
L6-IM	r11	KIF1BP	4.90851	0.947119	1	0.585296	8.84847e-47	1.60237e-42	0.999337	KIF-binding protein
L6-IM	r11	GATA2	2.31435	0.0368717	0.987654	0.0341587	2.45754e-39	2.22518e-35	0.992677	GATA-binding factor 2
L6-IM	r11	KCNQ1	1.73377	0.064291	0.962963	0.0462848	6.31131e-37	3.80972e-33	0.976503	potassium voltage-gated channel subfamily KQT member 1
L6-IM	r11	CTSG	5.015	0.0359	1	0.0254781	5.21155e-30	2.3594e-26	0.999878	mast cell protease 1A
L6-IM	r11	ADCY7	1.48865	0.163771	0.925926	0.148101	4.01144e-29	1.45286e-25	0.878766	adenylate cyclase type 7
L6-IM	r11	NDST2	1.13312	0.0476198	0.851852	0.0453227	3.77147e-28	1.13829e-24	0.912344	bifunctional heparan sulfate N-deacetylase/N-sulfotransferase 2
L6-IM	r11	HDC	2.13023	0.00565575	0.962963	0.00507638	5.75064e-28	1.48769e-24	0.981332	histidine decarboxylase
L6-IM	r11	HS6ST1	1.15139	0.0883642	0.839506	0.0776734	8.15725e-26	1.84649e-22	0.863986	heparan-sulfate 6-O-sulfotransferase 1
L6-IM	r11	TNS1	1.1615	0.030875	0.851852	0.0282153	3.02417e-22	6.08497e-19	0.925186	tensin
L6-IM	r11	CRCBL	1.09856	0.0194058	0.82716	0.0182428	8.66348e-21	1.56887e-17	0.909684	cytokine receptor common subunit beta
L6-IM	r11	ADGRL3	0.884596	0.00614503	0.740741	0.00625147	2.78757e-17	4.5891e-14	0.869776	adhesion G protein-coupled receptor L3
L6-IM	r11	CD3D	1.81533	0.542912	0.962963	0.396756	3.86928e-15	5.83907e-12	0.752679	T-cell surface glycoprotein CD3 delta chain
L6-IM	r11	PPP3CA	0.965044	0.160903	0.790123	0.139997	7.53276e-15	1.04931e-11	0.7172	serine/threonine-protein phosphatase 2B catalytic subunit alpha
L6-IM	r11	ATP1B1	0.703957	0.0904607	0.666667	0.0851022	4.0009e-14	5.17516e-11	0.781605	sodium/potassium-transporting ATPase subunit beta-1
L6-IM	r11	SLC25A6	1.01354	0.285778	0.802469	0.254547	1.19677e-13	1.44481e-10	0.756316	ADP/ATP translocase 3
L6-IM	r11	SLC45A3	0.896464	0.07539	0.666667	0.0713916	3.6933e-13	4.18013e-10	0.816707	solute carrier family 45 member 3
L6-IM	r11	RPS6KA3	0.793781	0.197968	0.716049	0.17719	1.4974e-12	1.59508e-09	0.696357	ribosomal protein S6 kinase alpha-3
L6-IM	r11	ATP8A2	0.625772	0.0071167	0.617284	0.00702774	3.26756e-12	3.28734e-09	0.803256	phospholipid-transporting ATPase IB
L6-IM	r11	DSE	0.906769	0.0642959	0.777778	0.0554161	7.63905e-10	6.44256e-07	0.693837	dermatan-sulfate epimerase
L6-IM	r11	PLCG1	0.86743	0.196415	0.691358	0.170699	1.85642e-08	1.20064e-05	0.698772	1-phosphatidylinositol 4,5-bisphosphate phosphodiesterase gamma-1
L7-IM	s1	RPLP2	2.25766	1.51281	0.963069	0.803304	4.18191e-23	7.57303e-19	0.617386	60S acidic ribosomal protein P2
L7-IM	s1	RPS23	2.72339	1.64792	0.990469	0.809553	2.13925e-22	1.93698e-18	0.615411	40S ribosomal protein S23
L7-IM	s1	RPS27	2.43312	1.6382	0.979271	0.829851	9.04667e-20	5.46087e-16	0.679811	40S ribosomal protein S27
L7-IM	s1	RPS28	2.10143	1.35391	0.961401	0.761554	1.71004e-14	7.74177e-11	0.590533	40S ribosomal protein S28
L7-IM	s1	CD3D	1.00947	0.477695	0.720276	0.365676	2.28938e-11	8.29167e-08	0.548898	T-cell surface glycoprotein CD3 delta chain
L7-IM	s1	LOC776816	1.83097	1.3213	0.936145	0.755458	1.86674e-09	5.63413e-06	0.570393	actin, cytoplasmic 2
L7-IM	s1	EEF2	0.999804	0.682188	0.729092	0.502285	2.88741e-08	7.46972e-05	0.540383	elongation factor 2
L7-IM	s1	RPS15A	2.01421	1.1117	0.950679	0.675097	8.84828e-08	0.000200292	0.562357	40S ribosomal protein S15a
L7-IM	s1	RPS15	2.31942	1.66275	0.977841	0.836767	1.13003e-07	0.000227374	0.603145	40S ribosomal protein S15
L7-IM	s1	RPL4	1.67767	1.23433	0.916607	0.728099	0.000254726	0.419348	0.541492	60S ribosomal protein L4
L7-IM	s1	RPL35A	1.94063	1.18179	0.943055	0.704267	0.000305298	0.460721	0.540919	60S ribosomal protein L35a
L7-IM	s1	RPS16	1.56824	0.805844	0.8873	0.551553	0.0014319	1	0.535581	40S ribosomal protein S16
L7-IM	s1	RPS10	1.47292	1.04453	0.884203	0.66583	0.00327255	1	0.532442	40S ribosomal protein S10
L7-IM	s1	RPL23	2.26188	1.5002	0.971408	0.790928	0.00510238	1	0.530677	60S ribosomal protein L23
L7-IM	s1	RPL5	1.00228	0.596178	0.733143	0.45698	0.0059689	1	0.530299	60S ribosomal protein L5
L7-IM	s1	RPS14	1.79372	1.12233	0.926853	0.683352	0.0271121	1	0.522984	40S ribosomal protein S14
L7-IM	s1	PLACL2	1.19346	0.783344	0.76102	0.519316	0.160087	1	0.507672	PLAC8 like 2
L7-IM	s1	RPL6	1.73767	1.2371	0.930188	0.724256	0.180059	1	0.510927	60S ribosomal protein L6
L7-IM	s1	RPL27	1.43619	0.782738	0.862759	0.546878	0.243886	1	0.508275	60S ribosomal protein L27
L7-IM	s1	RPS17	2.12418	1.38617	0.960924	0.760864	0.278105	1	0.507028	40S ribosomal protein S17
L7-IM	s2	PTMS	0.857087	0.442331	0.644332	0.350886	4.6325e-12	8.389e-08	0.550742	parathymosin
L7-IM	s2	ACTB	2.7774	1.89994	0.983987	0.855331	6.35507e-07	0.00164406	0.560871	actin, cytoplasmic 1
L7-IM	s2	ATP6	3.29838	2.56573	0.999157	0.938792	0.100155	0.965854	0.511041	ATP synthase F0 subunit 6
L7-IM	s2	EEF1G	0.796372	0.630545	0.642646	0.48017	0.110193	0.965854	0.51069	eukaryotic translation elongation factor 1 gamma
L7-IM	s2	PTMA	1.43528	1.00579	0.842394	0.639961	0.661903	0.966228	0.494763	prothymosin alpha
L7-IM	s2	MYH9	0.821151	0.614231	0.651496	0.458523	0.850578	1	0.491221	myosin-9
L7-IM	s2	COX2	3.45839	2.69337	0.999157	0.954484	0.881794	1	0.489792	cytochrome c oxidase subunit II
L7-IM	s2	DSTN	0.911645	0.640588	0.697851	0.484088	0.934704	1	0.481275	destrin
L7-IM	s2	ND3	2.40315	1.6193	0.987779	0.807398	0.975806	1	0.482982	NADH dehydrogenase subunit 3
L7-IM	s2	ETS1	0.74571	0.539289	0.611041	0.407323	0.996954	1	0.476823	protein C-ets-1
L7-IM	s2	PLACL2	1.1153	0.792028	0.749263	0.520622	0.999966	1	0.470354	PLAC8 like 2
L7-IM	s2	CYTB	2.39461	1.63797	0.983987	0.803953	0.999993	1	0.46257	cytochrome b
L7-IM	s2	KIF1BP	1.40648	1.01103	0.839865	0.619254	0.999998	1	0.456588	KIF-binding protein
L7-IM	s2	ND4	1.91028	1.25541	0.951117	0.712727	0.999999	1	0.458866	NADH dehydrogenase subunit 4
L7-IM	s2	RPL4	1.58469	1.24466	0.901391	0.72979	1	1	0.461863	60S ribosomal protein L4
L7-IM	s2	EEF2	0.90517	0.692703	0.702065	0.505288	1	1	0.459617	elongation factor 2
L7-IM	s2	PABPC1	0.777487	0.707977	0.640539	0.5304	1	1	0.431465	polyadenylate-binding protein 1
L7-IM	s2	LOC101747587	0.767049	0.768732	0.615676	0.545874	1	1	0.447351	polyubiquitin-B
L7-IM	s2	LOC776816	1.70725	1.33505	0.912347	0.758102	1	1	0.45195	actin, cytoplasmic 2
L7-IM	s2	COX1	3.39792	2.87766	0.997472	0.964184	1	1	0.439565	cytochrome c oxidase subunit I
L7-IM	s3	IGLL1	5.2305	0.516058	0.986425	0.361117	1.10871e-112	2.00776e-108	0.986854	Ig lambda chain V-1 region
L7-IM	s3	JCHAIN	2.29667	0.0671574	0.81448	0.0522143	5.54394e-62	5.01976e-58	0.900858	immunoglobulin J chain
L7-IM	s3	HSP90B1	1.19976	0.161254	0.651584	0.149958	4.17129e-38	2.51793e-34	0.810882	endoplasmin
L7-IM	s3	LOC422643	1.16661	0.00868444	0.61086	0.00715373	9.93127e-37	4.49613e-33	0.804895	uncharacterized protein LOC422643
L7-IM	s3	PPIB	1.31441	0.251974	0.751131	0.226051	5.60467e-29	1.69158e-25	0.734974	peptidyl-prolyl cis-trans isomerase B
L7-IM	s3	SERP1	1.00006	0.17144	0.628959	0.161722	4.64818e-28	1.20248e-24	0.714929	stress-associated endoplasmic reticulum protein 1
L7-IM	s3	SEC61G	1.02833	0.130227	0.656109	0.123819	2.50551e-25	5.04136e-22	0.708358	protein transport protein Sec61 subunit gamma
L7-IM	s3	LOC101747587	0.879711	0.756215	0.624434	0.544901	0.750841	1	0.486656	polyubiquitin-B
L7-IM	s3	RPL11	1.24428	0.598686	0.773756	0.44807	0.855851	1	0.476349	60S ribosomal protein L11
L7-IM	s3	RPS27A	1.50233	1.12353	0.855204	0.692137	0.8841	1	0.473287	ubiquitin-40S ribosomal protein S27a
L7-IM	s3	UBA52	1.43081	1.03199	0.809955	0.659254	0.997381	1	0.437658	ubiquitin-60S ribosomal protein L40
L7-IM	s3	RPS2	1.22209	0.824417	0.737557	0.556082	0.99807	1	0.435692	40S ribosomal protein S2
L7-IM	s3	NME2	1.14844	0.727161	0.751131	0.517698	0.999599	1	0.425383	nucleoside diphosphate kinase
L7-IM	s3	RPS10	1.26484	1.06765	0.782805	0.677096	0.999725	1	0.431209	40S ribosomal protein S10
L7-IM	s3	RPL38	1.63402	0.920704	0.873303	0.591321	0.999847	1	0.419265	60S ribosomal protein L38
L7-IM	s3	RPL7A	1.11157	0.792716	0.751131	0.554962	0.999912	1	0.416446	60S ribosomal protein L7a
L7-IM	s3	RPS25	1.45675	0.936664	0.823529	0.601608	0.999963	1	0.411395	40S ribosomal protein S25
L7-IM	s3	RPL36A	1.85954	1.20517	0.918552	0.687464	0.999977	1	0.408883	60S ribosomal protein L36a
L7-IM	s3	RPL3	0.841129	0.608033	0.606335	0.454695	0.99998	1	0.409302	60S ribosomal protein L3
L7-IM	s3	RPL32	1.97137	1.25125	0.904977	0.704458	0.999992	1	0.403698	60S ribosomal protein L32
L7-IM	s4	TCF7	1.359	0.598751	0.72815	0.38731	0.587172	1	0.498344	transcription factor 7
L7-IM	s4	FBRSL1	1.21083	0.759674	0.712652	0.54122	0.926004	1	0.485548	fibrosin-1-like protein
L7-IM	s4	RUNX1	1.47596	0.877294	0.784553	0.561215	0.999996	1	0.456005	runt-related transcription factor 1
L7-IM	s4	BCL11B	1.46795	0.715951	0.786331	0.461925	1	1	0.4353	B-cell lymphoma/leukemia 11B
L7-IM	s4	FOXP1	1.47234	1.13145	0.782012	0.676427	1	1	0.397478	forkhead box protein P1
L7-IM	s4	TOX	1.1441	0.58612	0.643547	0.384182	1	1	0.393208	thymocyte selection-associated high mobility group box protein TOX
L7-IM	s4	ND2	1.13747	1.04813	0.664634	0.660591	1	1	0.369645	NADH dehydrogenase subunit 2
L7-IM	s4	PTPRC	1.33693	0.947538	0.754319	0.600734	1	1	0.359226	receptor-type tyrosine-protein phosphatase C
L7-IM	s4	TBL1X	1.09661	0.729373	0.655488	0.503957	1	1	0.355942	F-box-like/WD repeat-containing protein TBL1X
L7-IM	s4	ELMO1	1.10067	0.766995	0.668699	0.53211	1	1	0.35289	engulfment and cell motility protein 1
L7-IM	s4	COX1	3.21388	2.89811	0.989837	0.965032	1	1	0.384792	cytochrome c oxidase subunit I
L7-IM	s4	PTMA	1.01274	1.05274	0.611535	0.665612	1	1	0.371965	prothymosin alpha
L7-IM	s4	LOC101749809	1.03837	0.594158	0.618648	0.387781	1	1	0.305448	connector enhancer of kinase suppressor of ras 2-like
L7-IM	s4	ATP6	2.85223	2.6153	0.971291	0.941888	1	1	0.350053	ATP synthase F0 subunit 6
L7-IM	s4	ND5	1.20187	1.14897	0.692581	0.697545	1	1	0.34249	NADH dehydrogenase subunit 5
L7-IM	s4	RPLP0	1.16129	1.33143	0.690041	0.759083	1	1	0.347633	60S acidic ribosomal protein P0
L7-IM	s4	ARHGAP15	2.24752	1.51607	0.937754	0.761039	1	1	0.278839	rho GTPase-activating protein 15
L7-IM	s4	CD44	1.23503	0.946844	0.673018	0.573741	1	1	0.275167	CD44 antigen
L7-IM	s4	ND3	1.8286	1.68314	0.852896	0.822385	1	1	0.329129	NADH dehydrogenase subunit 3
L7-IM	s4	COX3	3.43332	3.17408	0.9906	0.976441	1	1	0.316533	cytochrome c oxidase subunit III
L7-IM	s5	PAX5	1.50897	0.0428733	0.79445	0.0350158	1.23307e-80	2.23296e-76	0.883318	paired box protein Pax-5
L7-IM	s5	EBF1	1.22288	0.0404902	0.69238	0.0342084	1.17697e-58	1.06569e-54	0.820585	transcription factor COE1
L7-IM	s5	PDE4D	1.37004	0.248781	0.755409	0.203183	1.16097e-55	7.00801e-52	0.815729	cAMP-specific 3',5'-cyclic phosphodiesterase 4D
L7-IM	s5	ND6	2.86731	1.6956	0.9746	0.809643	8.81564e-37	3.19285e-33	0.608754	NADH dehydrogenase subunit 6
L7-IM	s5	MEF2C	1.18142	0.100395	0.693791	0.0874484	2.19334e-36	6.61987e-33	0.750831	myocyte-specific enhancer factor 2C
L7-IM	s5	ND1	2.43848	1.5686	0.958137	0.807472	5.78478e-18	1.04757e-14	0.573775	NADH dehydrogenase subunit 1
L7-IM	s5	ND5	1.72221	1.09116	0.865005	0.678386	1.49101e-09	1.42109e-06	0.580118	NADH dehydrogenase subunit 5
L7-IM	s5	ND4	1.97652	1.24805	0.899812	0.718428	9.12059e-07	0.000500499	0.541134	NADH dehydrogenase subunit 4
L7-IM	s5	CYTB	2.45506	1.63126	0.952963	0.8074	7.07512e-06	0.00320309	0.53743	cytochrome b
L7-IM	s5	COX1	3.52663	2.86336	0.997178	0.964217	1.5037e-05	0.00648345	0.544979	cytochrome c oxidase subunit I
L7-IM	s5	ND3	2.40571	1.61902	0.955315	0.811005	0.0241955	1	0.517018	NADH dehydrogenase subunit 3
L7-IM	s5	COX3	3.95897	3.11567	0.998589	0.975554	0.0685508	1	0.520109	cytochrome c oxidase subunit III
L7-IM	s5	COX2	3.45388	2.69387	0.996707	0.954757	0.118211	1	0.510208	cytochrome c oxidase subunit II
L7-IM	s5	PLACL2	1.16371	0.786649	0.690969	0.527099	0.839917	1	0.492328	PLAC8 like 2
L7-IM	s5	ATP6	3.23742	2.5725	0.989182	0.9399	0.899849	1	0.488959	ATP synthase F0 subunit 6
L7-IM	s5	FOXP1	1.72837	1.10301	0.855127	0.668303	0.991296	1	0.474401	forkhead box protein P1
L7-IM	s5	ND2	1.40279	1.01865	0.793979	0.646219	1	1	0.442418	NADH dehydrogenase subunit 2
L7-IM	s5	ARID1B	0.887791	0.658386	0.61477	0.489142	1	1	0.430959	AT-rich interactive domain-containing protein 1B
L7-IM	s5	PTMA	1.14571	1.03796	0.686736	0.657256	1	1	0.412507	prothymosin alpha
L7-IM	s5	RPS27A	1.2468	1.15192	0.730009	0.706047	1	1	0.409947	ubiquitin-40S ribosomal protein S27a
L7-IM	s6	RPS20	1.8226	0.803954	0.913108	0.560088	2.16983e-24	3.92935e-20	0.726238	40S ribosomal protein S20
L7-IM	s6	GAPDH	1.49391	0.573606	0.799705	0.40973	8.80424e-23	7.9718e-19	0.716125	glyceraldehyde-3-phosphate dehydrogenase
L7-IM	s6	RPSAP58	1.96603	1.14768	0.904271	0.696191	3.41039e-22	2.05863e-18	0.714912	40S ribosomal protein SA
L7-IM	s6	PPIA	2.00349	0.757526	0.918999	0.526688	8.68694e-20	3.93279e-16	0.701821	peptidyl-prolyl cis-trans isomerase A
L7-IM	s6	HSPE1	1.03121	0.181237	0.680412	0.156521	8.34635e-19	3.02288e-15	0.689742	10 kDa heat shock protein, mitochondrial
L7-IM	s6	RPLP1	2.52039	1.46027	0.966127	0.776686	2.76243e-18	8.33747e-15	0.693304	60S acidic ribosomal protein P1
L7-IM	s6	LOC100859737	1.25432	0.398795	0.751105	0.289557	1.88737e-15	3.79761e-12	0.673085	tubulin alpha-1B chain
L7-IM	s6	RPL30	1.46953	0.612345	0.835052	0.46087	1.46808e-14	2.65854e-11	0.590507	60S ribosomal protein L30
L7-IM	s6	SNRPGP15	0.856846	0.204107	0.60972	0.179442	2.83187e-13	4.66203e-10	0.653136	small nuclear ribonucleoprotein G
L7-IM	s6	RPL26L1	1.91678	0.998404	0.907216	0.634787	4.89829e-13	7.39192e-10	0.659457	60S ribosomal protein L26
L7-IM	s6	EEF1B2	1.35519	0.627501	0.810015	0.47086	6.56804e-13	9.14928e-10	0.657721	elongation factor 1-beta
L7-IM	s6	RPL23A	1.8819	0.983587	0.921944	0.637604	1.25816e-12	1.62743e-09	0.656548	60S ribosomal protein L23a
L7-IM	s6	RPS6	1.91634	1.03111	0.91458	0.650509	7.04928e-12	7.97846e-09	0.651057	40S ribosomal protein S6
L7-IM	s6	YBX1	1.26989	0.604226	0.773196	0.451723	7.65832e-12	8.15791e-09	0.649458	Y-box-binding protein 1
L7-IM	s6	RPL19	1.83348	0.981037	0.888071	0.634991	8.83099e-12	8.88447e-09	0.650244	60S ribosomal protein L19
L7-IM	s6	RPL18A	1.46561	0.659609	0.827688	0.48723	1.14963e-11	1.09571e-08	0.648901	60S ribosomal protein L18a
L7-IM	s6	RPL24	1.68855	0.813159	0.896907	0.561779	1.73707e-11	1.57283e-08	0.648005	60S ribosomal protein L24
L7-IM	s6	RPL10A	1.46073	0.75727	0.833579	0.545661	3.51747e-11	3.03323e-08	0.64529	60S ribosomal protein L10a
L7-IM	s6	RPL9	1.25519	0.54247	0.789396	0.428882	3.7631e-11	3.03612e-08	0.644477	60S ribosomal protein L9
L7-IM	s6	RPS12	1.87459	1.09569	0.908689	0.683169	3.85613e-11	3.03612e-08	0.645466	40S ribosomal protein S12
L7-IM	s7	DDX5	0.925041	0.603852	0.616576	0.470708	5.07947e-06	0.0919841	0.53278	probable ATP-dependent RNA helicase DDX5
L7-IM	s7	TCF7	1.36829	0.597719	0.73378	0.386684	0.412833	1	0.501656	transcription factor 7
L7-IM	s7	LOC101747587	0.911355	0.752699	0.612809	0.546192	0.418181	1	0.502678	polyubiquitin-B
L7-IM	s7	PLACL2	1.1102	0.792594	0.681875	0.52811	0.999436	1	0.475813	PLAC8 like 2
L7-IM	s7	KIF1BP	1.3011	1.02274	0.747175	0.629553	1	1	0.43238	KIF-binding protein
L7-IM	s7	FBRSL1	1.04896	0.77766	0.673504	0.54557	1	1	0.443083	fibrosin-1-like protein
L7-IM	s7	LOC776816	1.64453	1.34202	0.856425	0.764315	1	1	0.443839	actin, cytoplasmic 2
L7-IM	s7	RUNX1	1.34294	0.892074	0.759314	0.564019	1	1	0.413555	runt-related transcription factor 1
L7-IM	s7	RPS10	1.2538	1.06888	0.748849	0.680869	1	1	0.432658	40S ribosomal protein S10
L7-IM	s7	RACK1	1.03296	0.848209	0.678527	0.591159	1	1	0.430819	receptor of activated protein C kinase 1
L7-IM	s7	RPL4	1.44072	1.26066	0.812055	0.739716	1	1	0.424164	60S ribosomal protein L4
L7-IM	s7	FOXP1	1.41544	1.13778	0.788196	0.67574	1	1	0.374231	forkhead box protein P1
L7-IM	s7	RPL15	1.42082	1.15007	0.804939	0.704132	1	1	0.41094	60S ribosomal protein L15
L7-IM	s7	RPS3A	1.28873	1.06302	0.765592	0.671715	1	1	0.410616	40S ribosomal protein S3a
L7-IM	s7	TOX	1.07392	0.593918	0.636668	0.384946	1	1	0.372202	thymocyte selection-associated high mobility group box protein TOX
L7-IM	s7	RPL13	1.5417	1.3682	0.829217	0.762954	1	1	0.408248	60S ribosomal protein L13
L7-IM	s7	RPS27A	1.25661	1.15083	0.757221	0.703024	1	1	0.406647	ubiquitin-40S ribosomal protein S27a
L7-IM	s7	BCL11B	1.24008	0.741269	0.733361	0.467811	1	1	0.361505	B-cell lymphoma/leukemia 11B
L7-IM	s7	RPS3	1.10319	0.973014	0.706572	0.642418	1	1	0.39416	40S ribosomal protein S3
L7-IM	s7	RPLP2	1.97861	1.54382	0.922562	0.807805	1	1	0.392818	60S acidic ribosomal protein P2
L7-IM	s8	FRMD8	6.35133	4.73014	1	0.970927	1.04634e-43	1.89481e-39	0.657146	FERM domain-containing protein 8
L7-IM	s8	CBLB	1.22344	0.412366	0.718239	0.32458	2.47436e-24	8.96165e-21	0.612823	E3 ubiquitin-protein ligase CBL-B
L7-IM	s8	VAV3	1.24186	0.513961	0.704403	0.380477	7.69485e-21	2.32244e-17	0.603688	guanine nucleotide exchange factor VAV3
L7-IM	s8	GNLY	2.14236	0.738861	0.832704	0.372196	3.21095e-15	7.26839e-12	0.572211	granulysin
L7-IM	s8	MARK3	1.00012	0.325368	0.619497	0.258973	2.13185e-12	3.86057e-09	0.575907	MAP/microtubule affinity-regulating kinase 3
L7-IM	s8	KIF1BP	1.51938	0.998488	0.796855	0.624033	1.63892e-06	0.00148396	0.543412	KIF-binding protein
L7-IM	s8	TSPAN4	1.18069	0.549394	0.712579	0.406848	0.263278	1	0.507124	tetraspanin-4
L7-IM	s8	UTRN	0.948696	0.484052	0.610063	0.372198	0.997689	1	0.468536	utrophin
L7-IM	s8	ARID1B	0.92157	0.654632	0.608176	0.489874	0.999999	1	0.446034	AT-rich interactive domain-containing protein 1B
L7-IM	s8	CELF2	1.0146	0.640415	0.657862	0.464127	1	1	0.407258	CUGBP Elav-like family member 2
L7-IM	s8	FBRSL1	0.969094	0.786534	0.618868	0.551641	1	1	0.419462	fibrosin-1-like protein
L7-IM	s8	ELMO1	1.15647	0.760794	0.708805	0.527653	1	1	0.365918	engulfment and cell motility protein 1
L7-IM	s8	FOXP1	1.34664	1.14542	0.754088	0.67953	1	1	0.355948	forkhead box protein P1
L7-IM	s8	PTPRC	1.2893	0.952831	0.733333	0.603066	1	1	0.346905	receptor-type tyrosine-protein phosphatase C
L7-IM	s8	COX1	3.07133	2.91395	0.989308	0.965091	1	1	0.332493	cytochrome c oxidase subunit I
L7-IM	s8	RPLP0	1.12278	1.33571	0.68239	0.759933	1	1	0.264607	60S acidic ribosomal protein P0
L7-IM	s8	RPS10	0.949652	1.10267	0.618239	0.695382	1	1	0.326837	40S ribosomal protein S10
L7-IM	s8	ND5	1.05576	1.16521	0.659119	0.701263	1	1	0.293822	NADH dehydrogenase subunit 5
L7-IM	s8	CD44	1.13275	0.958208	0.656604	0.575565	1	1	0.247555	CD44 antigen
L7-IM	s8	RPL4	1.08451	1.30023	0.668553	0.75566	1	1	0.307113	60S ribosomal protein L4
L7-IM	s9	CD74	2.28337	0.419454	0.886207	0.276012	1.4233e-61	2.57746e-57	0.874633	HLA class II histocompatibility antigen gamma chain
L7-IM	s9	BLB2	2.05706	0.301261	0.846552	0.214691	6.22259e-61	5.63424e-57	0.870066	uncharacterized protein LOC101747454
L7-IM	s9	IFI30	1.9425	0.398676	0.87069	0.30181	3.91956e-60	2.36598e-56	0.868259	gamma-interferon-inducible lysosomal thiol reductase
L7-IM	s9	BLB1	1.0062	0.172819	0.603448	0.133208	1.1749e-14	2.65954e-11	0.608648	Major histocompatibility complex class II beta chain BLB1, (similar to HLA class II, D beta chain)
L7-IM	s9	FTH1	2.51691	0.993836	0.948276	0.600672	1.66107e-11	2.00535e-08	0.608237	ferritin heavy chain
L7-IM	s9	COX3	3.83184	3.1298	0.991379	0.976355	0.931457	1	0.479891	cytochrome c oxidase subunit III
L7-IM	s9	ND3	2.21828	1.63984	0.915517	0.815427	0.999911	1	0.449291	NADH dehydrogenase subunit 3
L7-IM	s9	ND5	1.48285	1.11775	0.815517	0.683885	1	1	0.419882	NADH dehydrogenase subunit 5
L7-IM	s9	COX1	3.20561	2.89903	0.97931	0.966202	1	1	0.4075	cytochrome c oxidase subunit I
L7-IM	s9	ATP6	2.9444	2.60506	0.963793	0.942721	1	1	0.402835	ATP synthase F0 subunit 6
L7-IM	s9	ACTB	2.40897	1.94088	0.948276	0.859299	1	1	0.387133	actin, cytoplasmic 1
L7-IM	s9	COX2	3.07229	2.73627	0.982759	0.956307	1	1	0.375568	cytochrome c oxidase subunit II
L7-IM	s9	TMSB4X	2.28837	1.99334	0.936207	0.87347	1	1	0.361716	thymosin beta-4
L7-IM	s9	ND4	1.48753	1.30238	0.791379	0.730476	1	1	0.349494	NADH dehydrogenase subunit 4
L7-IM	s9	LOC776816	1.39256	1.37002	0.798276	0.770776	1	1	0.350501	actin, cytoplasmic 2
L7-IM	s9	CYTB	1.86599	1.69671	0.865517	0.817116	1	1	0.328205	cytochrome b
L7-IM	s9	ND2	0.960461	1.0678	0.62931	0.664516	1	1	0.312641	NADH dehydrogenase subunit 2
L7-IM	s9	ND1	1.82933	1.63629	0.862069	0.818146	1	1	0.316166	NADH dehydrogenase subunit 1
L7-IM	s9	RPL4	1.09164	1.29944	0.672414	0.755231	1	1	0.312183	60S ribosomal protein L4
L7-IM	s9	ND6	2.09538	1.78137	0.87931	0.820231	1	1	0.289688	NADH dehydrogenase subunit 6
L7-IM	s10	ARHGAP15	2.9027	1.44328	0.99446	0.754739	4.21654e-110	7.63573e-106	0.974392	rho GTPase-activating protein 15
L7-IM	s10	LOC101749809	1.73644	0.516594	0.836565	0.363568	4.00534e-74	3.62664e-70	0.883237	connector enhancer of kinase suppressor of ras 2-like
L7-IM	s10	CD44	2.11211	0.84939	0.89289	0.549311	7.90874e-74	4.77398e-70	0.885244	CD44 antigen
L7-IM	s10	KCNQ5	1.50022	0.584859	0.78578	0.411079	8.20605e-54	3.71509e-50	0.65915	potassium voltage-gated channel subfamily KQT member 5
L7-IM	s10	TBL1X	1.56586	0.677234	0.832872	0.484247	1.94165e-47	7.03227e-44	0.644058	F-box-like/WD repeat-containing protein TBL1X
L7-IM	s10	SATB1	1.46733	0.469051	0.807018	0.328169	3.93352e-45	1.1872e-41	0.640348	DNA-binding protein SATB1
L7-IM	s10	PTPRC	1.77822	0.898507	0.87904	0.586876	6.06171e-42	1.56816e-38	0.653095	receptor-type tyrosine-protein phosphatase C
L7-IM	s10	TRPS1	1.19209	0.389816	0.688827	0.290686	1.44919e-35	3.28042e-32	0.635034	zinc finger transcription factor Trps1
L7-IM	s10	ELMO1	1.56804	0.715064	0.852262	0.511714	9.3179e-33	1.68738e-29	0.634082	engulfment and cell motility protein 1
L7-IM	s10	PRKCE	0.963506	0.32989	0.636196	0.26448	2.19065e-32	3.60641e-29	0.617788	protein kinase C epsilon type
L7-IM	s10	THEMIS	1.01824	0.315415	0.643583	0.24228	1.46037e-28	2.20382e-25	0.610135	protein THEMIS
L7-IM	s10	TOX	1.53658	0.542512	0.77747	0.369302	5.69598e-27	7.15488e-24	0.606792	thymocyte selection-associated high mobility group box protein TOX
L7-IM	s10	IL7R	1.06517	0.31865	0.640813	0.241896	5.92651e-27	7.15488e-24	0.615882	interleukin-7 receptor subunit alpha
L7-IM	s10	CEP85L	1.1427	0.486737	0.717452	0.37752	9.13911e-27	1.03438e-23	0.617502	centrosomal protein of 85 kDa-like
L7-IM	s10	ITGA4	1.03648	0.421066	0.65928	0.33374	9.06607e-26	9.6575e-23	0.613105	integrin alpha-4
L7-IM	s10	ERBIN	0.942396	0.377852	0.618652	0.305201	3.14544e-25	3.16448e-22	0.603009	erbin
L7-IM	s10	CD247	0.97583	0.355631	0.618652	0.281889	1.00626e-24	9.59071e-22	0.610597	T-cell surface glycoprotein CD3 zeta chain
L7-IM	s10	PDE3B	1.15762	0.438274	0.706371	0.331463	8.41429e-24	7.61872e-21	0.609982	cGMP-inhibited 3',5'-cyclic phosphodiesterase B
L7-IM	s10	DOCK2	0.923325	0.423811	0.619575	0.348543	1.31073e-22	1.13028e-19	0.605345	dedicator of cytokinesis protein 2
L7-IM	s10	RASA3	1.01559	0.434818	0.654663	0.337416	5.44816e-21	4.11087e-18	0.593179	ras GTPase-activating protein 3
F1-IM	f1	RPL35A	1.52191	1.01348	0.645674	0.652196	0.597226	1	0.49384	60S ribosomal protein L35a
F1-IM	f1	RPS15A	1.63896	1.17139	0.686069	0.705529	0.839257	1	0.47502	40S ribosomal protein S15a
F1-IM	f1	RPL32	1.50907	1.11168	0.645038	0.683748	0.963401	1	0.455145	60S ribosomal protein L32
F1-IM	f1	RPS11	1.47002	1.09959	0.634542	0.682362	0.986089	1	0.445047	40S ribosomal protein S11
F1-IM	f1	EEF1A1	1.74082	1.37025	0.714059	0.776145	0.987224	1	0.482692	elongation factor 1-alpha 1
F1-IM	f1	RPS15	1.56547	1.15929	0.660623	0.716396	0.994749	1	0.43576	40S ribosomal protein S15
F1-IM	f1	RPS8	1.56008	1.25685	0.657761	0.730078	0.997999	1	0.427786	40S ribosomal protein S8
F1-IM	f1	RPL34	1.40678	1.00975	0.61673	0.643932	0.998459	1	0.456951	60S ribosomal protein L34
F1-IM	f1	RPL23	1.63003	1.31522	0.681616	0.751502	0.999379	1	0.418684	60S ribosomal protein L23
F1-IM	f1	RPS3A	1.38761	1.05673	0.608461	0.67638	0.999628	1	0.416164	40S ribosomal protein S3a
F1-IM	f1	RPL29	1.44573	1.12456	0.607824	0.677855	0.999669	1	0.38921	60S ribosomal protein L29
F1-IM	f1	RPL21	1.65829	1.32679	0.670483	0.755994	0.999884	1	0.40744	60S ribosomal protein L21
F1-IM	f1	RPS27	1.62951	1.26021	0.675891	0.741751	0.99999	1	0.392683	40S ribosomal protein S27
F1-IM	f1	RPL37A	1.4912	1.21506	0.638677	0.715945	0.999993	1	0.391649	60S ribosomal protein L37a
F1-IM	f1	RPS27A	1.37248	1.08894	0.601145	0.675381	0.999997	1	0.387949	ubiquitin-40S ribosomal protein S27a
F1-IM	f1	RPS17	1.56943	1.27067	0.658079	0.738379	0.999997	1	0.433293	40S ribosomal protein S17
F1-IM	f1	RPLP2	1.90142	1.47553	0.752226	0.789617	0.999999	1	0.340546	60S acidic ribosomal protein P2
F1-IM	f1	RPS24	1.58107	1.17823	0.661896	0.702201	1	1	0.35809	40S ribosomal protein S24
F1-IM	f1	RPLP1	1.89174	1.63503	0.738868	0.803873	1	1	0.449615	60S acidic ribosomal protein P1
F1-IM	f1	TPT1	1.52359	1.34538	0.657761	0.739713	1	1	0.272815	translationally-controlled tumor protein homolog
F1-IM	f2	SELENOP1	2.3184	0.255796	0.838048	0.216	1.26903e-34	2.29809e-30	0.909583	selenoprotein P
F1-IM	f2	FTH1	4.12799	1.75043	0.99754	0.727745	4.87887e-12	2.94505e-08	0.675086	ferritin heavy chain
F1-IM	f2	EIF4A2	1.02202	0.636677	0.635916	0.495272	0.53293	1	0.497925	eukaryotic initiation factor 4A-II
F1-IM	f2	EEF1A1	1.90272	1.35553	0.876589	0.76137	0.605342	1	0.493138	elongation factor 1-alpha 1
F1-IM	f2	COX2	3.23794	2.70623	0.892169	0.870872	0.979668	1	0.483953	cytochrome c oxidase subunit II
F1-IM	f2	COX3	3.49894	2.86441	0.903649	0.876511	0.981709	1	0.471306	cytochrome c oxidase subunit III
F1-IM	f2	ND5	1.7141	1.30067	0.733907	0.6804	0.981817	1	0.483662	NADH dehydrogenase subunit 5
F1-IM	f2	ND3	1.46929	1.08587	0.686757	0.620891	0.982258	1	0.471514	NADH dehydrogenase subunit 3
F1-IM	f2	RPL27A	1.05171	0.708109	0.634686	0.500402	0.993042	1	0.43822	60S ribosomal protein L27a
F1-IM	f2	RPL11	1.1539	0.873379	0.677327	0.578874	0.998682	1	0.423906	60S ribosomal protein L11
F1-IM	f2	RPS8	1.66322	1.24747	0.823288	0.71503	0.999245	1	0.418634	40S ribosomal protein S8
F1-IM	f2	RPL24	1.15599	0.938323	0.678967	0.621432	0.999246	1	0.419655	60S ribosomal protein L24
F1-IM	f2	RPL31	1.14516	0.778034	0.675277	0.535851	0.999247	1	0.419695	60S ribosomal protein L31
F1-IM	f2	IFI30	2.25689	0.633237	0.874129	0.383891	0.999277	1	0.451839	gamma-interferon-inducible lysosomal thiol reductase
F1-IM	f2	RPS6	0.98638	0.775059	0.627306	0.542542	0.999519	1	0.417175	40S ribosomal protein S6
F1-IM	f2	RPS23	1.16516	0.933952	0.685117	0.621585	0.999797	1	0.47228	40S ribosomal protein S23
F1-IM	f2	RPL7	0.985819	0.750688	0.620746	0.525416	0.999931	1	0.404508	60S ribosomal protein L7
F1-IM	f2	RPL12	1.05016	0.772524	0.631816	0.540471	0.999935	1	0.403848	60S ribosomal protein L12
F1-IM	f2	EEF1B2	1.07484	0.820286	0.646166	0.538147	0.999948	1	0.372273	elongation factor 1-beta
F1-IM	f2	ATP6	3.00615	2.52299	0.883149	0.852277	0.999951	1	0.446516	ATP synthase F0 subunit 6
F1-IM	f3	COX1	3.24185	2.3699	0.968556	0.837341	0.616132	1	0.49602	cytochrome c oxidase subunit I
F1-IM	f3	ND6	1.78095	1.2892	0.80773	0.655236	0.654262	1	0.494671	NADH dehydrogenase subunit 6
F1-IM	f3	ND5	1.82899	1.29022	0.844415	0.670353	0.659656	1	0.494466	NADH dehydrogenase subunit 5
F1-IM	f3	ND2	1.29206	0.908506	0.706191	0.576302	0.692692	1	0.494955	NADH dehydrogenase subunit 2
F1-IM	f3	COX2	3.47627	2.68457	0.971503	0.863659	0.862913	1	0.485262	cytochrome c oxidase subunit II
F1-IM	f3	ND4	1.46697	1.04579	0.759908	0.615355	0.887061	1	0.48782	NADH dehydrogenase subunit 4
F1-IM	f3	ND3	1.52752	1.08058	0.770062	0.613317	0.930625	1	0.480169	NADH dehydrogenase subunit 3
F1-IM	f3	CYTB	2.42408	1.73169	0.908942	0.752052	0.979205	1	0.479426	cytochrome b
F1-IM	f3	ATP6	3.24735	2.50107	0.964297	0.8449	0.994079	1	0.466079	ATP synthase F0 subunit 6
F1-IM	f3	COX3	3.68448	2.84755	0.982968	0.8693	0.998823	1	0.459005	cytochrome c oxidase subunit III
F1-IM	f3	HSPA8	0.935396	1.01363	0.603996	0.669919	0.999996	1	0.355429	heat shock cognate 71 kDa protein
F1-IM	f3	ND1	1.72286	1.30739	0.813298	0.684424	1	1	0.447713	NADH dehydrogenase subunit 1
F1-IM	f3	HSP90AA1	1.7282	1.54962	0.832624	0.779396	1	1	0.427723	heat shock protein HSP 90-alpha
F1-IM	f3	HSPA2	1.28794	1.09857	0.723878	0.61721	1	1	0.0721615	heat shock 70 kDa protein
F1-IM	f3	RPS15	1.03313	1.20768	0.652473	0.717137	1	1	0.35878	40S ribosomal protein S15
F1-IM	f3	RPS27	0.997573	1.31766	0.642647	0.744773	1	1	0.334372	40S ribosomal protein S27
F1-IM	f3	RPL23	1.02384	1.37033	0.64887	0.754479	1	1	0.321682	60S ribosomal protein L23
F1-IM	f3	HSPB9	1.9161	1.32254	0.880445	0.733773	1	1	0.320822	heat shock protein beta-9
F1-IM	f3	RPS17	0.981785	1.32409	0.62889	0.741033	1	1	0.312414	40S ribosomal protein S17
F1-IM	f3	PTPRC	0.930609	0.67181	0.603669	0.484379	1	1	0.31011	receptor-type tyrosine-protein phosphatase C
F1-IM	f4	HSPB9	2.54758	1.26513	0.873333	0.73442	7.93439e-19	1.43684e-14	0.756144	heat shock protein beta-9
F1-IM	f4	RPL21	1.44617	1.34607	0.65625	0.757288	1	1	0.438243	60S ribosomal protein L21
F1-IM	f4	RPS15	1.32524	1.18113	0.621667	0.719938	1	1	0.436669	40S ribosomal protein S15
F1-IM	f4	RPL23	1.35292	1.34041	0.623333	0.7568	1	1	0.429322	60S ribosomal protein L23
F1-IM	f4	RPS24	1.3297	1.20108	0.623333	0.705707	1	1	0.269044	40S ribosomal protein S24
F1-IM	f4	RPS17	1.31674	1.29364	0.61125	0.742636	1	1	0.351355	40S ribosomal protein S17
F1-IM	f4	RPS27	1.29974	1.29019	0.608333	0.747892	1	1	0.416684	40S ribosomal protein S27
F1-IM	f4	HSPA2	1.41445	1.08706	0.640833	0.62476	1	1	0.116713	heat shock 70 kDa protein
F1-IM	f4	EEF1A1	1.46352	1.39546	0.66625	0.780491	1	1	0.395612	elongation factor 1-alpha 1
F1-IM	f4	LOC101747587	1.47231	1.61563	0.67125	0.802661	1	1	0.041886	polyubiquitin-B
F1-IM	f4	CYTB	1.86133	1.78285	0.727083	0.768584	1	1	0.382979	cytochrome b
F1-IM	f4	RPLP2	1.38016	1.52291	0.629167	0.800804	1	1	0.375566	60S acidic ribosomal protein P2
F1-IM	f4	ATP6	2.61887	2.5582	0.845417	0.855707	1	1	0.371606	ATP synthase F0 subunit 6
F1-IM	f4	LOC776816	1.27478	1.38476	0.611667	0.76462	1	1	0.24583	actin, cytoplasmic 2
F1-IM	f4	IGLL1	1.56716	0.978285	0.660417	0.44942	1	1	0.00243056	Ig lambda chain V-1 region
F1-IM	f4	COX2	2.75103	2.7505	0.865417	0.873304	1	1	0.346357	cytochrome c oxidase subunit II
F1-IM	f4	RPLP1	1.47074	1.6733	0.662917	0.810778	1	1	0.332499	60S acidic ribosomal protein P1
F1-IM	f4	COX1	2.55102	2.4327	0.889167	0.844558	1	1	0.329907	cytochrome c oxidase subunit I
F1-IM	f4	COX3	2.87332	2.92129	0.878333	0.878812	1	1	0.324291	cytochrome c oxidase subunit III
F1-IM	f4	ACTB	1.58839	1.76402	0.713333	0.787776	1	1	0.0800883	actin, cytoplasmic 1
F1-IM	f5	FBRSL1	1.73576	0.412949	0.941299	0.306828	4.9028e-41	8.87848e-37	0.889992	fibrosin-1-like protein
F1-IM	f5	TSPAN4	1.52865	0.33223	0.887177	0.268697	7.13856e-38	6.46361e-34	0.930392	tetraspanin-4
F1-IM	f5	BCL11B	1.55677	0.289484	0.88801	0.218931	4.53432e-29	2.73707e-25	0.824499	B-cell lymphoma/leukemia 11B
F1-IM	f5	CD44	1.75187	0.40867	0.86761	0.29496	2.05011e-28	9.28135e-25	0.82037	CD44 antigen
F1-IM	f5	PTPRC	1.53141	0.617192	0.90383	0.457092	2.86579e-28	1.03793e-24	0.614593	receptor-type tyrosine-protein phosphatase C
F1-IM	f5	CBLB	1.2489	0.230622	0.799334	0.185629	8.72267e-28	2.63265e-24	0.863403	E3 ubiquitin-protein ligase CBL-B
F1-IM	f5	LOC101749809	1.1658	0.140291	0.77602	0.110786	1.7995e-26	4.65531e-23	0.853365	connector enhancer of kinase suppressor of ras 2-like
F1-IM	f5	KLF12	1.03805	0.121387	0.768943	0.101042	6.09228e-26	1.37906e-22	0.803064	Krueppel-like factor 12
F1-IM	f5	PRKCE	0.965811	0.123828	0.727727	0.106566	4.29733e-25	8.6467e-22	0.841492	protein kinase C epsilon type
F1-IM	f5	FYN	1.00473	0.179949	0.758951	0.163674	5.30141e-25	9.60032e-22	0.796787	tyrosine-protein kinase Fyn
F1-IM	f5	TOX	1.39088	0.217341	0.793505	0.177371	1.0185e-23	1.67672e-20	0.789442	thymocyte selection-associated high mobility group box protein TOX
F1-IM	f5	BRSK1	0.909705	0.148504	0.688593	0.126335	1.51256e-22	2.28259e-19	0.777908	serine/threonine-protein kinase BRSK2
F1-IM	f5	DOCK10	0.813662	0.220023	0.70025	0.19952	7.05765e-21	9.83131e-18	0.766969	dedicator of cytokinesis protein 10
F1-IM	f5	ITGA4	0.931608	0.26742	0.751457	0.221778	1.13191e-20	1.46412e-17	0.595635	integrin alpha-4
F1-IM	f5	MACROD2	0.843254	0.128932	0.650291	0.109968	2.18905e-20	2.64277e-17	0.800966	ADP-ribose glycohydrolase MACROD2
F1-IM	f5	CELF2	1.38334	0.28404	0.887594	0.220657	5.28308e-20	5.97945e-17	0.5949	CUGBP Elav-like family member 2
F1-IM	f5	LOC769232	1.09531	0.345328	0.759784	0.266688	8.06456e-20	8.59065e-17	0.801407	Ig heavy chain Mem5-like
F1-IM	f5	SATB1	1.07149	0.164979	0.723147	0.134197	1.26461e-19	1.27227e-16	0.758949	DNA-binding protein SATB1
F1-IM	f5	ESRRG	0.992647	0.173765	0.688177	0.139309	2.96614e-19	2.82705e-16	0.754943	estrogen-related receptor gamma
F1-IM	f5	CUX1	0.766928	0.212299	0.666944	0.198538	6.81766e-19	5.95129e-16	0.751224	protein CASP
F1-IM	f6	FOXP1	2.81553	0.644006	0.992832	0.406633	6.5037e-48	1.17775e-43	0.996192	forkhead box protein P1
F1-IM	f6	EBF1	1.96013	0.0744009	0.941756	0.0607522	2.07318e-43	1.87716e-39	0.970878	transcription factor COE1
F1-IM	f6	ARHGAP24	1.58125	0.100367	0.913082	0.0868559	3.39708e-40	2.05059e-36	0.951919	rho GTPase-activating protein 24
F1-IM	f6	CDK14	1.72761	0.247995	0.923835	0.182776	5.4803e-40	2.48107e-36	0.950829	cyclin-dependent kinase 14
F1-IM	f6	WDFY4	1.2727	0.129495	0.870968	0.115308	3.15022e-37	1.03387e-33	0.933291	WD repeat- and FYVE domain-containing protein 4
F1-IM	f6	PAX5	1.44812	0.0997179	0.879928	0.0819306	3.42549e-37	1.03387e-33	0.933244	paired box protein Pax-5
F1-IM	f6	ANKRD44	1.28108	0.289224	0.87724	0.244874	3.03222e-36	7.84436e-33	0.927372	serine/threonine-protein phosphatase 6 regulatory ankyrin repeat subunit B
F1-IM	f6	ADK	1.45838	0.12458	0.87276	0.111612	4.252e-36	9.62494e-33	0.926335	adenosine kinase
F1-IM	f6	HDAC9	1.37979	0.174337	0.823477	0.145074	1.38428e-32	2.78533e-29	0.851351	histone deacetylase 9
F1-IM	f6	BCL11A	1.14113	0.105658	0.817204	0.0920308	1.0257e-30	1.85743e-27	0.88995	B-cell lymphoma/leukemia 11A
F1-IM	f6	NRK	1.41699	0.455566	0.882616	0.362638	1.50759e-30	2.48191e-27	0.890445	nik-related protein kinase
F1-IM	f6	NCOA2	1.08567	0.158376	0.808244	0.141014	2.04158e-30	3.08091e-27	0.887669	nuclear receptor coactivator 2
F1-IM	f6	PPP3CA	1.0437	0.14126	0.768817	0.13361	1.55366e-28	2.16425e-25	0.873149	serine/threonine-protein phosphatase 2B catalytic subunit alpha
F1-IM	f6	SH3KBP1	1.29971	0.321621	0.864695	0.262058	3.00165e-28	3.88263e-25	0.826512	SH3 domain-containing kinase-binding protein 1
F1-IM	f6	LOC121106461	1.11765	0.165982	0.780466	0.138725	1.3259e-27	1.60071e-24	0.820261	transcription regulator protein BACH2
F1-IM	f6	PIK3AP1	1.11162	0.135487	0.817204	0.126644	2.2524e-27	2.5493e-24	0.866765	phosphoinositide 3-kinase adapter protein 1
F1-IM	f6	P2RY8	1.03813	0.243602	0.769713	0.20492	8.41587e-27	8.96488e-24	0.779182	P2Y purinoceptor 8
F1-IM	f6	MBD5	0.945434	0.136695	0.75448	0.131778	1.54816e-25	1.48392e-22	0.851007	methyl-CpG-binding domain protein 5
F1-IM	f6	ARID1B	1.72837	0.416397	0.935484	0.311549	1.55694e-25	1.48392e-22	0.608505	AT-rich interactive domain-containing protein 1B
F1-IM	f6	ZNRF2	0.836274	0.187292	0.71595	0.175192	1.47206e-24	1.33287e-21	0.79797	E3 ubiquitin-protein ligase ZNRF2
F1-IM	f7	CXCL13	3.07991	0.0988205	0.97037	0.079566	3.35324e-43	6.07238e-39	0.985185	C-X-C motif chemokine 13
F1-IM	f7	TGM4	2.66097	0.055995	0.953704	0.0471067	7.65705e-42	6.93307e-38	0.976852	protein-glutamine gamma-glutamyltransferase 4
F1-IM	f7	MARCO	1.80767	0.125853	0.805556	0.0897018	4.87096e-31	2.94027e-27	0.902778	macrophage receptor MARCO
F1-IM	f7	SH3BGRL3	1.28629	0.217322	0.787037	0.191824	1.35278e-23	6.12439e-20	0.774868	SH3 domain-binding glutamic acid-rich-like protein 3
F1-IM	f7	CR2	1.07344	0.0411053	0.633333	0.0404435	9.36991e-21	3.3936e-17	0.813499	complement receptor type 1
F1-IM	f7	TNFAIP2	0.942147	0.0278994	0.62037	0.0257738	1.61351e-20	4.86984e-17	0.810185	tumor necrosis factor alpha-induced protein 2
F1-IM	f7	SPIC	0.844837	0.0215643	0.605556	0.0212999	2.63275e-19	6.81092e-16	0.798721	transcription factor Spi-C
F1-IM	f7	CCNI	0.838485	0.143159	0.62037	0.148389	5.85626e-14	9.641e-11	0.660276	cyclin-I
F1-IM	f7	ACTB	3.4794	1.59211	0.990741	0.762558	3.53519e-07	0.000256075	0.592703	actin, cytoplasmic 1
F1-IM	f7	GPX1	0.974395	0.410473	0.668519	0.339336	1.00148e-05	0.00518165	0.577741	glutathione peroxidase 1
F1-IM	f7	ACTR3	0.874308	0.295194	0.611111	0.268113	6.65793e-05	0.0287068	0.60314	actin-related protein 3
F1-IM	f7	ATP6	3.27139	2.49888	0.937037	0.847378	0.00592162	1	0.533921	ATP synthase F0 subunit 6
F1-IM	f7	BASP1	0.944491	0.278752	0.637037	0.231403	0.00612804	1	0.568254	brain acid soluble protein 1 homolog
F1-IM	f7	COX3	3.69234	2.84683	0.948148	0.872465	0.0182935	1	0.528694	cytochrome c oxidase subunit III
F1-IM	f7	YBX1	1.29426	0.566022	0.768519	0.421032	0.0189925	1	0.5577	Y-box-binding protein 1
F1-IM	f7	ND3	1.59389	1.07454	0.766667	0.613626	0.114213	1	0.518209	NADH dehydrogenase subunit 3
F1-IM	f7	COX2	3.43011	2.68876	0.940741	0.866456	0.137097	1	0.514738	cytochrome c oxidase subunit II
F1-IM	f7	RPSAP58	1.28619	0.730297	0.777778	0.518932	0.323848	1	0.512733	40S ribosomal protein SA
F1-IM	f7	ND5	1.82694	1.29041	0.794444	0.674896	0.340361	1	0.505534	NADH dehydrogenase subunit 5
F1-IM	f7	COX1	3.16476	2.3769	0.940741	0.839869	0.383885	1	0.50398	cytochrome c oxidase subunit I
F1-IM	f8	LYZ	2.90066	0.149664	0.977444	0.0921345	1.06602e-33	1.93045e-29	0.988425	lysozyme C
F1-IM	f8	TF	1.21398	0.0384358	0.781955	0.0367296	4.39699e-24	3.98125e-20	0.890977	ovotransferrin
F1-IM	f8	CD164	1.1048	0.120585	0.781955	0.11761	1.52782e-23	9.22243e-20	0.886971	sialomucin core protein 24
F1-IM	f8	PRDX1	1.33146	0.258115	0.849624	0.226006	9.69582e-22	4.38954e-18	0.850287	peroxiredoxin-1
F1-IM	f8	NAAA	1.16558	0.13869	0.804511	0.122122	2.30513e-20	8.3487e-17	0.749192	N-acylethanolamine-hydrolyzing acid amidase
F1-IM	f8	RPL38	1.93873	0.69298	0.932331	0.48886	3.15006e-17	9.50742e-14	0.817595	60S ribosomal protein L38
F1-IM	f8	CTSH	1.07423	0.0993685	0.721805	0.0875787	1.9196e-16	4.966e-13	0.72219	pro-cathepsin H
F1-IM	f8	RSFR	1.23837	0.119967	0.81203	0.0971947	1.17671e-12	1.93718e-09	0.668852	ribonuclease homolog
F1-IM	f8	BF2	1.47834	0.450696	0.887218	0.368026	3.07025e-11	4.27686e-08	0.686204	Major histocompatibility complex class I antigen BF2
F1-IM	f8	RPL6	2.01615	0.942378	0.969925	0.61108	6.28288e-10	7.11105e-07	0.674057	60S ribosomal protein L6
F1-IM	f8	ITGB1BP3	1.7742	0.720144	0.887218	0.4977	1.45444e-09	1.38624e-06	0.665309	integrin beta 1 binding protein 3
F1-IM	f8	RPS24	2.22542	1.11965	0.969925	0.674199	7.99645e-09	6.29599e-06	0.64191	40S ribosomal protein S24
F1-IM	f8	BF1	0.698869	0.186533	0.609023	0.182488	9.66966e-09	7.29616e-06	0.659271	MHC BF1 class I
F1-IM	f8	CREB3L2	1.01033	0.150853	0.699248	0.140841	2.41482e-08	1.68192e-05	0.700391	cyclic AMP-responsive element-binding protein 3-like protein 2
F1-IM	f8	JCHAIN	3.72384	0.385674	0.992481	0.154179	2.90231e-08	1.94659e-05	0.706583	immunoglobulin J chain
F1-IM	f8	TOMM7	0.820838	0.227549	0.676692	0.203308	4.94162e-08	3.196e-05	0.692835	mitochondrial import receptor subunit TOM7 homolog
F1-IM	f8	RPL37	1.8806	1.00606	0.917293	0.627246	2.84016e-07	0.000155856	0.643252	60S ribosomal protein L37
F1-IM	f8	LAPTM5	0.809061	0.202806	0.676692	0.186034	3.88219e-07	0.000206772	0.634817	lysosomal-associated transmembrane protein 5
F1-IM	f8	PLACL2	2.46048	0.648332	0.977444	0.43012	4.4085e-07	0.000228096	0.637462	PLAC8 like 2
F1-IM	f8	RPL36	1.23632	0.555335	0.834586	0.426546	5.07601e-07	0.000255337	0.638404	60S ribosomal protein L36
F1-IM	f9	KCNMA1	2.35199	0.0414714	0.957447	0.0324131	4.83434e-37	7.42201e-33	0.978163	calcium-activated potassium channel subunit alpha-1
F1-IM	f9	RAPGEF2	2.28702	0.236804	0.957447	0.194946	8.19704e-37	7.42201e-33	0.976596	rap guanine nucleotide exchange factor 2
F1-IM	f9	PRKD1	1.78557	0.173147	0.940426	0.153147	5.09383e-36	3.0748e-32	0.970213	serine/threonine-protein kinase D1
F1-IM	f9	LPP	1.74613	0.154924	0.919149	0.141214	2.19812e-34	9.95144e-31	0.957979	lipoma-preferred partner homolog
F1-IM	f9	ITGAV	1.61123	0.143166	0.893617	0.13186	4.90822e-33	1.77766e-29	0.946809	integrin alpha-V
F1-IM	f9	CNST	1.63215	0.0363285	0.897872	0.0400545	7.17199e-33	2.16463e-29	0.946305	consortin
F1-IM	f9	MYH9	2.08886	0.661184	0.944681	0.494172	5.802e-32	1.50098e-28	0.943337	myosin-9
F1-IM	f9	TUBB1	1.68596	0.0129473	0.906383	0.0143378	6.65587e-32	1.50664e-28	0.940482	tubulin beta-6 chain
F1-IM	f9	TBXAS1	1.43406	0.0530527	0.86383	0.0554238	3.13088e-31	6.29968e-28	0.931915	thromboxane-A synthase
F1-IM	f9	IFI6	1.7935	0.0149365	0.855319	0.0116336	3.01286e-29	5.45599e-26	0.917021	interferon alpha inducible protein 6
F1-IM	f9	PLCB1	1.33211	0.0203372	0.825532	0.0189622	5.15355e-29	8.48416e-26	0.912766	1-phosphatidylinositol 4,5-bisphosphate phosphodiesterase beta-1
F1-IM	f9	CSTA	1.56122	0.0538201	0.817021	0.0481064	1.54571e-28	2.33261e-25	0.908511	cystatin-A
F1-IM	f9	CHN2	1.13122	0.0389018	0.812766	0.0401221	2.66415e-28	3.21638e-25	0.906383	beta-chimaerin
F1-IM	f9	TFPI	1.13757	0.00136281	0.812766	0.00138826	2.66415e-28	3.21638e-25	0.906383	tissue factor pathway inhibitor
F1-IM	f9	SSFA2	1.22236	0.0324783	0.812766	0.0362342	2.66418e-28	3.21638e-25	0.906383	protein ITPRID2
F1-IM	f9	SVIL	1.30292	0.0937227	0.817021	0.0943052	5.39276e-28	6.1036e-25	0.904619	supervillin
F1-IM	f9	LOC107049166	1.05801	0.00170552	0.795745	0.00142527	2.27811e-27	2.29193e-24	0.897872	macrophage mannose receptor 1-like
F1-IM	f9	TPM2	1.28055	0.0226758	0.795745	0.0224823	2.27814e-27	2.29193e-24	0.897872	tropomyosin beta chain
F1-IM	f9	ANO3	1.23684	0.00125554	0.791489	0.00105871	3.86534e-27	3.68408e-24	0.895745	anoctamin-3
F1-IM	f9	CARMIL1	1.22691	0.00643571	0.778723	0.00717545	1.85321e-26	1.67799e-23	0.889362	F-actin-uncapping protein LRRC16A
F1-IM	f10	BLB2	4.00961	0.705185	1	0.372312	2.28161e-44	2.26584e-40	1	uncharacterized protein LOC101747454
F1-IM	f10	CD74	5.13143	1.1675	1	0.519325	2.50245e-44	2.26584e-40	1	HLA class II histocompatibility antigen gamma chain
F1-IM	f10	BLB1	3.53627	0.485834	0.995327	0.307539	5.64617e-44	3.40822e-40	0.997602	Major histocompatibility complex class II beta chain BLB1, (similar to HLA class II, D beta chain)
F1-IM	f10	TMSB15B	3.64297	0.580363	0.995327	0.315898	6.22408e-40	2.8178e-36	0.877872	thymosin beta-15B
F1-IM	f10	C9ORF58	1.61366	0.175815	0.871495	0.13393	2.67122e-34	9.67464e-31	0.933565	allograft inflammatory factor 1-like
F1-IM	f10	LSP1P1	1.24261	0.251799	0.778037	0.223058	8.98855e-24	2.71289e-20	0.782289	lymphocyte-specific protein 1
F1-IM	f10	DMB2	1.14689	0.162884	0.764019	0.148314	1.50205e-20	3.8858e-17	0.760321	major histocompatibility complex, class II, DM beta 2
F1-IM	f10	SNX22	0.753252	0.00737718	0.607477	0.00722132	1.50737e-19	3.41212e-16	0.803738	sorting nexin-22
F1-IM	f10	MARCKS	0.826556	0.0881411	0.633178	0.0776421	1.7291e-18	3.47914e-15	0.797544	myristoylated alanine-rich C-kinase substrate
F1-IM	f10	EFHD1	0.795019	0.117699	0.623832	0.112496	4.92658e-13	5.9477e-10	0.695102	EF-hand domain-containing protein D1
F1-IM	f10	DMA	0.81124	0.118231	0.635514	0.115475	1.53943e-05	0.00995624	0.615733	B locus M alpha chain 1
F1-IM	f10	LCP1	1.19106	0.327719	0.735981	0.273926	2.19342e-05	0.0132402	0.575234	plastin-2
F1-IM	f10	UQCRQ	0.786421	0.158813	0.616822	0.143766	8.72009e-05	0.0464447	0.603691	cytochrome b-c1 complex subunit 8
F1-IM	f10	IFI30	2.50344	0.610823	0.96729	0.375421	0.000723545	0.262053	0.548161	gamma-interferon-inducible lysosomal thiol reductase
F1-IM	f10	HMGB1	0.882188	0.342463	0.602804	0.277809	0.00733067	1	0.567494	high mobility group protein B1
F1-IM	f10	PPIA	1.42592	0.627959	0.850467	0.446632	0.0118002	1	0.564797	peptidyl-prolyl cis-trans isomerase A
F1-IM	f10	RHOA	0.783078	0.354325	0.635514	0.295632	0.0141698	1	0.561178	transforming protein RhoA
F1-IM	f10	RPS14	1.76281	0.954527	0.897196	0.618345	0.102058	1	0.536417	40S ribosomal protein S14
F1-IM	f10	DSTN	1.41456	0.638484	0.838785	0.460648	0.277701	1	0.510988	destrin
F1-IM	f10	TMSB4X	4.58331	2.35519	1	0.892384	0.323525	1	0.50856	thymosin beta-4
F1-IM	f11	IGLL1	5.76549	0.596618	1	0.418548	2.07925e-31	3.76531e-27	1	Ig lambda chain V-1 region
F1-IM	f11	TXNDC5	1.0228	0.0363741	0.72549	0.0394988	5.4225e-20	4.9098e-16	0.857714	thioredoxin domain-containing protein 5
F1-IM	f11	LOC422643	2.40343	0.116017	0.95098	0.0804071	1.30689e-18	7.88883e-15	0.831859	uncharacterized protein LOC422643
F1-IM	f11	MZB1	0.783889	0.042306	0.637255	0.0402607	1.90792e-17	8.63761e-14	0.818627	marginal zone B- and B1-cell-specific protein
F1-IM	f11	HSP90B1	1.6122	0.279146	0.833333	0.242393	7.95518e-13	2.88121e-09	0.764853	endoplasmin
F1-IM	f11	HSPA5	1.03098	0.313415	0.686275	0.264018	0.000639635	0.95666	0.619048	endoplasmic reticulum chaperone BiP
F1-IM	f11	SERP1	0.695438	0.183284	0.607843	0.173651	0.0073465	1	0.587904	stress-associated endoplasmic reticulum protein 1
F1-IM	f11	PPIB	0.950273	0.235843	0.666667	0.217451	0.0465019	1	0.562767	peptidyl-prolyl cis-trans isomerase B
F1-IM	f11	RPS6	1.18516	0.756988	0.803922	0.526486	0.720331	1	0.477886	40S ribosomal protein S6
F1-IM	f11	RPL11	1.30268	0.859853	0.862745	0.562017	0.923064	1	0.445857	60S ribosomal protein L11
F1-IM	f11	RPS23	1.22603	0.928418	0.833333	0.608111	0.932534	1	0.443204	40S ribosomal protein S23
F1-IM	f11	RPS3	0.966487	0.728763	0.745098	0.526417	0.940816	1	0.440918	40S ribosomal protein S3
F1-IM	f11	RPL17	1.33298	0.836608	0.833333	0.549903	0.946358	1	0.438818	ribosomal protein 17-like
F1-IM	f11	EEF1A1	1.80151	1.36473	0.95098	0.754607	0.982141	1	0.433159	elongation factor 1-alpha 1
F1-IM	f11	RPL32	1.59738	1.10365	0.892157	0.661283	0.986834	1	0.415487	60S ribosomal protein L32
F1-IM	f11	RPL7	1.05863	0.744069	0.77451	0.511437	0.988277	1	0.414124	60S ribosomal protein L7
F1-IM	f11	RPL7A	0.966724	0.689496	0.715686	0.50497	0.990833	1	0.410585	60S ribosomal protein L7a
F1-IM	f11	RACK1	1.06556	0.760398	0.784314	0.526029	0.996649	1	0.397059	receptor of activated protein C kinase 1
F1-IM	f11	ND6	1.5565	1.30961	0.862745	0.650235	0.996938	1	0.418143	NADH dehydrogenase subunit 6
F1-IM	f11	RPL35A	1.38437	1.02598	0.872549	0.631571	0.99761	1	0.39271	60S ribosomal protein L35a
F1-IM	f12	LOC101747587	4.23056	1.36488	1	0.772775	5.44941e-29	9.86834e-25	0.962406	polyubiquitin-B
F1-IM	f12	OTUD1	1.63197	0.0341224	0.868421	0.0346816	2.44388e-28	2.21281e-24	0.927761	OTU domain-containing protein 1
F1-IM	f12	EIF1	2.49868	0.323353	0.947368	0.28943	1.08659e-27	6.55903e-24	0.956785	eukaryotic translation initiation factor 1
F1-IM	f12	HSPA2	3.39241	0.90725	1	0.592108	6.49597e-27	2.94089e-23	0.967621	heat shock 70 kDa protein
F1-IM	f12	ATP6V0C	1.70806	0.18236	0.894737	0.171264	2.90289e-23	1.05137e-19	0.891472	V-type proton ATPase 16 kDa proteolipid subunit
F1-IM	f12	FAM173B	1.1276	0.0116979	0.697368	0.0124213	5.86393e-21	1.76983e-17	0.838622	ATP synthase subunit C lysine N-methyltransferase
F1-IM	f12	RPL23A	3.10347	0.940924	0.986842	0.610936	3.46115e-20	8.954e-17	0.879699	60S ribosomal protein L23a
F1-IM	f12	DNAJB6	1.29379	0.131142	0.763158	0.137944	6.03802e-20	1.36678e-16	0.82588	dnaJ homolog subfamily B member 6
F1-IM	f12	RBBP6	1.55318	0.228114	0.815789	0.213698	1.001e-19	2.01413e-16	0.867131	E3 ubiquitin-protein ligase RBBP6
F1-IM	f12	NUP98	1.08625	0.0469962	0.697368	0.0525471	1.22155e-18	2.21211e-15	0.825916	nuclear pore complex protein Nup98-Nup96
F1-IM	f12	DNAJA4	1.74931	0.152968	0.763158	0.151579	3.44359e-18	5.66909e-15	0.845072	dnaJ homolog subfamily A member 4
F1-IM	f12	UBQLN1	1.35249	0.100197	0.697368	0.109398	7.92106e-17	1.19535e-13	0.796469	ubiquilin-1
F1-IM	f12	SDE2	0.821498	0.0734829	0.618421	0.0771374	5.35037e-15	6.92071e-12	0.776993	replication stress response regulator SDE2
F1-IM	f12	PTGES3	1.02113	0.0789336	0.618421	0.0830608	1.24864e-14	1.50744e-11	0.765285	prostaglandin E synthase 3
F1-IM	f12	HSPE1	1.14822	0.171918	0.723684	0.157923	8.0406e-13	8.56513e-10	0.782056	10 kDa heat shock protein, mitochondrial
F1-IM	f12	ANKRD12	1.21524	0.145667	0.684211	0.143903	2.10296e-12	2.1157e-09	0.77838	ankyrin repeat domain-containing protein 12
F1-IM	f12	CNBP	1.06708	0.144871	0.644737	0.145745	5.06724e-12	4.82961e-09	0.750247	CCHC-type zinc finger nucleic acid binding protein
F1-IM	f12	HSPA4L	0.836848	0.126715	0.618421	0.136006	6.03332e-11	5.46287e-08	0.731372	heat shock 70 kDa protein 4L
F1-IM	f12	RSRP1	1.99571	0.298296	0.881579	0.256823	1.86742e-09	1.53714e-06	0.72416	arginine/serine-rich protein 1
F1-IM	f12	SAT1	1.54121	0.302536	0.789474	0.26179	5.2219e-09	3.78642e-06	0.683258	diamine acetyltransferase 1
L6-Cnt	r1	TCF7	1.99159	0.528219	0.927515	0.361489	4.24622e-15	7.68947e-11	0.956361	transcription factor 7
L6-Cnt	r1	TARP	0.965344	0.256275	0.628698	0.208335	4.2308e-05	0.255385	0.566029	TCR gamma alternate reading frame protein
L6-Cnt	r1	LOC769232	1.56942	0.422591	0.829882	0.294209	0.0221302	1	0.534754	Ig heavy chain Mem5-like
L6-Cnt	r1	H3F3C	0.877208	0.635272	0.616864	0.508869	0.646323	1	0.495327	histone H3.2
L6-Cnt	r1	TSPAN4	0.927393	0.532299	0.643491	0.418283	0.681792	1	0.481561	tetraspanin-4
L6-Cnt	r1	FBRSL1	0.970551	0.708535	0.633136	0.535803	0.985662	1	0.466907	fibrosin-1-like protein
L6-Cnt	r1	DDX5	0.883205	0.716276	0.62426	0.57269	0.998872	1	0.462793	probable ATP-dependent RNA helicase DDX5
L6-Cnt	r1	TBL1X	1.18719	0.664761	0.733728	0.495655	0.999147	1	0.452031	F-box-like/WD repeat-containing protein TBL1X
L6-Cnt	r1	KCNQ5	0.999679	0.486387	0.636095	0.35375	1	1	0.421235	potassium voltage-gated channel subfamily KQT member 5
L6-Cnt	r1	LOC101747587	0.908616	0.886111	0.636095	0.648386	1	1	0.391701	polyubiquitin-B
L6-Cnt	r1	FOXP1	1.3677	1.03145	0.763314	0.652978	1	1	0.418318	forkhead box protein P1
L6-Cnt	r1	LOC776816	1.72074	1.43753	0.865385	0.804986	1	1	0.36985	actin, cytoplasmic 2
L6-Cnt	r1	CD3D	1.00483	0.6987	0.658284	0.484825	1	1	0.237932	T-cell surface glycoprotein CD3 delta chain
L6-Cnt	r1	RPL4	1.30355	1.21366	0.79142	0.740624	1	1	0.408742	60S ribosomal protein L4
L6-Cnt	r1	FRMD8	6.02397	5.39375	1	0.981967	1	1	0.383383	FERM domain-containing protein 8
L6-Cnt	r1	ETS1	0.854002	0.608174	0.60355	0.46863	1	1	0.367925	protein C-ets-1
L6-Cnt	r1	BCL11B	1.08319	0.582123	0.689349	0.386774	1	1	0.380998	B-cell lymphoma/leukemia 11B
L6-Cnt	r1	RPLP0	1.12425	1.18245	0.713018	0.747502	1	1	0.394589	60S acidic ribosomal protein P0
L6-Cnt	r1	RACK1	0.895882	0.85823	0.615385	0.633518	1	1	0.381303	receptor of activated protein C kinase 1
L6-Cnt	r1	RPL39L	1.0712	1.16104	0.681953	0.738689	1	1	0.372935	60S ribosomal protein L39
L6-Cnt	r2	DDX5	0.975448	0.70789	0.610176	0.57397	0.28107	1	0.504961	probable ATP-dependent RNA helicase DDX5
L6-Cnt	r2	RUNX1	1.32111	1.0166	0.720968	0.647979	0.999869	1	0.455946	runt-related transcription factor 1
L6-Cnt	r2	BCL11B	1.17607	0.573679	0.676652	0.387929	1	1	0.419543	B-cell lymphoma/leukemia 11B
L6-Cnt	r2	RPLP0	1.21813	1.17392	0.700451	0.748644	1	1	0.437964	60S acidic ribosomal protein P0
L6-Cnt	r2	TBL1X	1.00995	0.680874	0.608125	0.507073	1	1	0.405541	F-box-like/WD repeat-containing protein TBL1X
L6-Cnt	r2	RPL4	1.30315	1.21369	0.726713	0.746506	1	1	0.424029	60S ribosomal protein L4
L6-Cnt	r2	FOXP1	1.31651	1.0361	0.72302	0.656641	1	1	0.408227	forkhead box protein P1
L6-Cnt	r2	RPL6	1.23543	1.16263	0.704144	0.732891	1	1	0.401621	60S ribosomal protein L6
L6-Cnt	r2	TOX	1.16132	0.502591	0.654904	0.340233	1	1	0.359079	thymocyte selection-associated high mobility group box protein TOX
L6-Cnt	r2	PTPRC	1.16504	0.830182	0.679524	0.573515	1	1	0.349572	receptor-type tyrosine-protein phosphatase C
L6-Cnt	r2	RPSAP58	1.17042	1.05848	0.679524	0.69187	1	1	0.392048	40S ribosomal protein SA
L6-Cnt	r2	RPL13	1.42201	1.30536	0.772261	0.773993	1	1	0.379414	60S ribosomal protein L13
L6-Cnt	r2	RPS10	1.10249	1.02206	0.658597	0.704742	1	1	0.379753	40S ribosomal protein S10
L6-Cnt	r2	RPL39L	1.06593	1.16152	0.643004	0.74223	1	1	0.378679	60S ribosomal protein L39
L6-Cnt	r2	LOC776816	1.43574	1.46344	0.776364	0.813079	1	1	0.376206	actin, cytoplasmic 2
L6-Cnt	r2	TCF7	1.2929	0.591737	0.700862	0.382094	1	1	0.300176	transcription factor 7
L6-Cnt	r2	PLACL2	1.31513	0.93462	0.721789	0.556216	1	1	0.359443	PLAC8 like 2
L6-Cnt	r2	RPS27A	1.07326	1.10938	0.641362	0.727316	1	1	0.359279	ubiquitin-40S ribosomal protein S27a
L6-Cnt	r2	RPS3A	1.28713	1.15783	0.733689	0.73767	1	1	0.357121	40S ribosomal protein S3a
L6-Cnt	r2	FRMD8	5.80288	5.41384	1	0.981967	1	1	0.292338	FERM domain-containing protein 8
L6-Cnt	r3	ARHGAP15	2.66032	1.2695	0.967213	0.71339	4.26479e-16	7.72311e-12	0.972732	rho GTPase-activating protein 15
L6-Cnt	r3	LOC101749809	1.85483	0.485434	0.857923	0.336742	4.32886e-13	3.91957e-09	0.919126	connector enhancer of kinase suppressor of ras 2-like
L6-Cnt	r3	PTPRC	1.67055	0.784226	0.846995	0.55829	1.63259e-12	9.14147e-09	0.908142	receptor-type tyrosine-protein phosphatase C
L6-Cnt	r3	TOX	1.65489	0.457722	0.826503	0.324633	2.01921e-12	9.14147e-09	0.905929	thymocyte selection-associated high mobility group box protein TOX
L6-Cnt	r3	ELMO1	1.47369	0.54523	0.827869	0.427137	4.21395e-12	1.52621e-08	0.899891	engulfment and cell motility protein 1
L6-Cnt	r3	BCL11B	1.45408	0.548405	0.812842	0.375548	1.07538e-11	3.24567e-08	0.580457	B-cell lymphoma/leukemia 11B
L6-Cnt	r3	CELF2	1.22779	0.477793	0.778689	0.38271	5.70603e-11	1.47615e-07	0.876066	CUGBP Elav-like family member 2
L6-Cnt	r3	P2RY8	1.43561	0.562615	0.785519	0.409173	7.40091e-11	1.67529e-07	0.874016	P2Y purinoceptor 8
L6-Cnt	r3	FRMD8	6.20018	5.37773	1	0.981967	1.65232e-10	3.06735e-07	0.869208	FERM domain-containing protein 8
L6-Cnt	r3	CD44	1.92052	0.688696	0.848361	0.503128	1.69383e-10	3.06735e-07	0.868169	CD44 antigen
L6-Cnt	r3	PDE3B	1.21744	0.473663	0.759563	0.385984	8.14869e-10	1.3415e-06	0.737585	cGMP-inhibited 3',5'-cyclic phosphodiesterase B
L6-Cnt	r3	SATB1	1.4464	0.363692	0.770492	0.284302	1.21446e-09	1.83272e-06	0.847896	DNA-binding protein SATB1
L6-Cnt	r3	PRKCE	0.929111	0.259689	0.644809	0.219536	1.75613e-08	2.44629e-05	0.815301	protein kinase C epsilon type
L6-Cnt	r3	KCNQ5	1.26198	0.462541	0.726776	0.345506	1.0157e-07	0.00013138	0.578765	potassium voltage-gated channel subfamily KQT member 5
L6-Cnt	r3	ARHGEF3	0.986187	0.399039	0.622951	0.336107	4.34485e-07	0.000462829	0.689627	rho guanine nucleotide exchange factor 3
L6-Cnt	r3	DENND1B	0.981574	0.441613	0.672131	0.373898	1.06092e-06	0.000888408	0.684582	DENN domain-containing protein 1B
L6-Cnt	r3	UTRN	0.991481	0.440139	0.665301	0.367007	1.06455e-06	0.000888408	0.684426	utrophin
L6-Cnt	r3	SYNE1	0.966396	0.427595	0.655738	0.363757	1.31321e-06	0.00103396	0.769781	LOW QUALITY PROTEIN: nesprin-1
L6-Cnt	r3	DOCK2	0.978997	0.379484	0.673497	0.334471	1.75619e-06	0.00132512	0.680771	dedicator of cytokinesis protein 2
L6-Cnt	r3	CDK14	1.00343	0.363358	0.643443	0.283654	2.19934e-06	0.00157444	0.762951	cyclin-dependent kinase 14
L6-Cnt	r4	PAX5	1.02363	0.0173732	0.653381	0.0171374	9.78631e-09	0.00017722	0.819673	paired box protein Pax-5
L6-Cnt	r4	EBF1	1.00926	0.0234861	0.629893	0.0238794	9.6719e-08	0.000875742	0.794904	transcription factor COE1
L6-Cnt	r4	ND6	2.63076	1.51145	0.961566	0.786523	0.000168519	0.435959	0.708897	NADH dehydrogenase subunit 6
L6-Cnt	r4	CYTB	1.88574	1.19533	0.897509	0.739915	0.014764	1	0.528628	cytochrome b
L6-Cnt	r4	COX3	3.47617	2.73571	0.99573	0.976813	0.0169174	1	0.623658	cytochrome c oxidase subunit III
L6-Cnt	r4	ND1	1.72748	1.11952	0.860498	0.718111	0.026614	1	0.612498	NADH dehydrogenase subunit 1
L6-Cnt	r4	ND4	1.39803	0.838433	0.786477	0.599211	0.0551531	1	0.592612	NADH dehydrogenase subunit 4
L6-Cnt	r4	FOXP1	1.64328	1.0064	0.850534	0.645049	0.0782527	1	0.555204	forkhead box protein P1
L6-Cnt	r4	ND3	1.8788	1.24407	0.895374	0.741214	0.123396	1	0.512896	NADH dehydrogenase subunit 3
L6-Cnt	r4	ND5	1.18945	0.774034	0.72242	0.576514	0.318376	1	0.527246	NADH dehydrogenase subunit 5
L6-Cnt	r4	RPLP0	1.36621	1.16046	0.754448	0.743735	0.865892	1	0.489132	60S acidic ribosomal protein P0
L6-Cnt	r4	RPL4	1.41189	1.20381	0.765125	0.743014	0.999947	1	0.461917	60S ribosomal protein L4
L6-Cnt	r4	RPL6	1.39806	1.14784	0.754448	0.728318	0.999996	1	0.45622	60S ribosomal protein L6
L6-Cnt	r4	RPL39L	1.29838	1.14039	0.760854	0.731517	0.999999	1	0.453282	60S ribosomal protein L39
L6-Cnt	r4	COX2	2.7893	2.15977	0.977224	0.937676	1	1	0.433828	cytochrome c oxidase subunit II
L6-Cnt	r4	JUND	0.835495	0.773801	0.60427	0.577228	1	1	0.405541	transcription factor jun-D
L6-Cnt	r4	RPS27A	1.30024	1.08874	0.73879	0.718459	1	1	0.434501	ubiquitin-40S ribosomal protein S27a
L6-Cnt	r4	LOC101747587	0.869863	0.889634	0.619929	0.649856	1	1	0.378388	polyubiquitin-B
L6-Cnt	r4	COX1	2.78036	2.19831	0.969395	0.941533	1	1	0.406238	cytochrome c oxidase subunit I
L6-Cnt	r4	PLACL2	1.5115	0.916768	0.793594	0.549688	1	1	0.419918	PLAC8 like 2
L6-Cnt	r5	IFI30	2.20446	0.474879	0.903714	0.400109	2.16178e-13	3.91477e-09	0.925447	gamma-interferon-inducible lysosomal thiol reductase
L6-Cnt	r5	CD74	2.84414	0.380613	0.949106	0.261447	2.07014e-12	1.87441e-08	0.907318	HLA class II histocompatibility antigen gamma chain
L6-Cnt	r5	BLB2	2.24331	0.20645	0.884457	0.170075	2.05904e-11	1.2429e-07	0.887428	uncharacterized protein LOC101747454
L6-Cnt	r5	FTH1	3.20488	1.26477	0.975241	0.714681	5.66881e-07	0.00256641	0.597034	ferritin heavy chain
L6-Cnt	r5	BLB1	1.24218	0.137954	0.649243	0.116686	1.00496e-06	0.00363975	0.772435	Major histocompatibility complex class II beta chain BLB1, (similar to HLA class II, D beta chain)
L6-Cnt	r5	GPX1	1.262	0.42877	0.667125	0.366738	5.20311e-06	0.0157038	0.753783	glutathione peroxidase 1
L6-Cnt	r5	DSTN	0.910142	0.592251	0.629986	0.495742	0.147271	1	0.513681	destrin
L6-Cnt	r5	PABPC1	0.909325	0.701892	0.623109	0.568396	0.161252	1	0.556671	polyadenylate-binding protein 1
L6-Cnt	r5	ACTB	2.35042	1.70459	0.914718	0.844501	0.804398	1	0.482913	actin, cytoplasmic 1
L6-Cnt	r5	LOC101747587	1.0563	0.872685	0.672627	0.645065	0.999159	1	0.4382	polyubiquitin-B
L6-Cnt	r5	COX3	3.0756	2.77212	0.950481	0.980927	1	1	0.417512	cytochrome c oxidase subunit III
L6-Cnt	r5	RPLP0	1.20059	1.17551	0.72077	0.746797	1	1	0.421883	60S acidic ribosomal protein P0
L6-Cnt	r5	ND3	1.52395	1.27633	0.759285	0.753586	1	1	0.403265	NADH dehydrogenase subunit 3
L6-Cnt	r5	RPL39L	1.18247	1.15093	0.716644	0.735536	1	1	0.405951	60S ribosomal protein L39
L6-Cnt	r5	ITGB1BP3	1.02937	0.855895	0.632737	0.611443	1	1	0.3814	integrin beta 1 binding protein 3
L6-Cnt	r5	LOC776816	1.43058	1.46391	0.771664	0.813507	1	1	0.372133	actin, cytoplasmic 2
L6-Cnt	r5	RPL38	1.01735	0.989281	0.654746	0.677008	1	1	0.371204	60S ribosomal protein L38
L6-Cnt	r5	RPSAP58	1.07929	1.06676	0.66575	0.693122	1	1	0.352209	40S ribosomal protein SA
L6-Cnt	r5	COX1	2.38163	2.23456	0.909216	0.947004	1	1	0.313126	cytochrome c oxidase subunit I
L6-Cnt	r5	RPL6	1.10174	1.17478	0.689133	0.734256	1	1	0.347773	60S ribosomal protein L6
L6-Cnt	r6	PTMA	1.77621	0.982148	0.895186	0.672343	4.08229e-09	7.39263e-05	0.835994	prothymosin alpha
L6-Cnt	r6	PTMS	1.1321	0.442787	0.732919	0.36222	1.64181e-08	0.000148657	0.818789	parathymosin
L6-Cnt	r6	HSPA8	0.946589	0.595655	0.65295	0.473915	0.000186964	0.846434	0.70295	heat shock cognate 71 kDa protein
L6-Cnt	r6	LOC100859737	1.09795	0.286086	0.608696	0.243543	0.000745192	1	0.67941	tubulin alpha-1B chain
L6-Cnt	r6	YBX1	1.01421	0.549345	0.684783	0.450952	0.00523775	1	0.64691	Y-box-binding protein 1
L6-Cnt	r6	RPL4	1.56514	1.18988	0.86646	0.733802	0.326289	1	0.504549	60S ribosomal protein L4
L6-Cnt	r6	PPIA	1.08807	0.776757	0.705745	0.573919	0.718389	1	0.466724	peptidyl-prolyl cis-trans isomerase A
L6-Cnt	r6	RPLP0	1.40953	1.15652	0.841615	0.735811	0.840797	1	0.489925	60S acidic ribosomal protein P0
L6-Cnt	r6	DSTN	0.872797	0.595646	0.630435	0.495701	0.852748	1	0.486319	destrin
L6-Cnt	r6	ACTB	2.41808	1.69844	0.964286	0.839995	0.861287	1	0.479758	actin, cytoplasmic 1
L6-Cnt	r6	ND3	1.87536	1.24438	0.932453	0.737843	0.876614	1	0.487104	NADH dehydrogenase subunit 3
L6-Cnt	r6	ND4	1.30114	0.847242	0.802795	0.597727	0.999712	1	0.461826	NADH dehydrogenase subunit 4
L6-Cnt	r6	PLACL2	1.66314	0.902983	0.863354	0.543346	0.99983	1	0.463797	PLAC8 like 2
L6-Cnt	r6	ND1	1.62708	1.12864	0.890528	0.715381	0.999888	1	0.458949	NADH dehydrogenase subunit 1
L6-Cnt	r6	RPSAP58	1.38642	1.03884	0.803571	0.680593	0.999981	1	0.458382	40S ribosomal protein SA
L6-Cnt	r6	CYTB	1.76054	1.20671	0.91382	0.738432	0.999996	1	0.450377	cytochrome b
L6-Cnt	r6	ND5	1.03406	0.788161	0.710404	0.577607	1	1	0.444108	NADH dehydrogenase subunit 5
L6-Cnt	r6	LOC101747587	0.926381	0.884496	0.652174	0.646924	1	1	0.397687	polyubiquitin-B
L6-Cnt	r6	RPS2	0.92433	0.798183	0.643634	0.586934	1	1	0.442575	40S ribosomal protein S2
L6-Cnt	r6	FBRSL1	0.842067	0.720216	0.61646	0.537319	1	1	0.418026	fibrosin-1-like protein
L6-Cnt	r7	RPL29	2.45944	1.35309	0.986943	0.757728	2.63808e-09	4.77731e-05	0.839045	60S ribosomal protein L29
L6-Cnt	r7	RPS15A	2.17155	1.22701	0.972985	0.73826	2.69346e-08	0.000243879	0.815804	40S ribosomal protein S15a
L6-Cnt	r7	RPS23	2.56821	1.51874	0.98244	0.788149	8.19299e-08	0.000494556	0.804088	40S ribosomal protein S23
L6-Cnt	r7	RPS27	2.76808	1.86112	0.992796	0.873537	1.77118e-07	0.000801856	0.795714	40S ribosomal protein S27
L6-Cnt	r7	RPLP2	2.41603	1.60285	0.985142	0.832471	7.94946e-07	0.00287913	0.77873	60S acidic ribosomal protein P2
L6-Cnt	r7	RPL21	2.21983	1.49677	0.96443	0.821715	1.22416e-06	0.00336192	0.68252	60S ribosomal protein L21
L6-Cnt	r7	RPS15	2.41504	1.6658	0.983341	0.858114	1.29955e-06	0.00336192	0.772958	40S ribosomal protein S15
L6-Cnt	r7	RPS16	1.77876	0.942771	0.930212	0.649257	4.57671e-06	0.01036	0.757587	40S ribosomal protein S16
L6-Cnt	r7	RPS10	1.48732	0.987072	0.880684	0.684553	8.57389e-06	0.0165394	0.749455	40S ribosomal protein S10
L6-Cnt	r7	RPS17	2.29011	1.48936	0.98109	0.818167	9.13323e-06	0.0165394	0.748852	40S ribosomal protein S17
L6-Cnt	r7	RPL36A	2.01847	1.21527	0.957677	0.737688	1.2498e-05	0.020575	0.744764	60S ribosomal protein L36a
L6-Cnt	r7	RPSAP58	1.52845	1.02593	0.881585	0.673501	1.87576e-05	0.0283067	0.541618	40S ribosomal protein SA
L6-Cnt	r7	RPS3A	1.73053	1.11753	0.914003	0.721278	2.27575e-05	0.0317012	0.736722	40S ribosomal protein S3a
L6-Cnt	r7	RPL19	1.62633	1.05708	0.903197	0.690643	2.69797e-05	0.0348982	0.656323	60S ribosomal protein L19
L6-Cnt	r7	RPL15	1.74917	1.14669	0.92751	0.732441	3.94335e-05	0.0476068	0.729221	60S ribosomal protein L15
L6-Cnt	r7	RPL37	2.31882	1.38994	0.967582	0.77134	7.85321e-05	0.0888836	0.719496	60S ribosomal protein L37
L6-Cnt	r7	PLACL2	1.78826	0.891609	0.918955	0.538292	0.00017044	0.181559	0.536203	PLAC8 like 2
L6-Cnt	r7	RPS28	2.23037	1.38655	0.973886	0.790461	0.000215887	0.212379	0.704412	40S ribosomal protein S28
L6-Cnt	r7	RACK1	1.24366	0.826614	0.821252	0.614802	0.000222828	0.212379	0.703341	receptor of activated protein C kinase 1
L6-Cnt	r7	RPL23	2.40384	1.65617	0.983791	0.852578	0.000245263	0.222074	0.70244	60S ribosomal protein L23
L6-Cnt	r8	ETS1	1.23811	0.573256	0.805085	0.450309	1.31058e-07	0.00237333	0.70772	protein C-ets-1
L6-Cnt	r8	PREX1	0.824887	0.345367	0.627119	0.293365	0.0108416	1	0.590414	phosphatidylinositol 3,4,5-trisphosphate-dependent Rac exchanger 1 protein
L6-Cnt	r8	JUND	1.12243	0.747716	0.735169	0.565328	0.135617	1	0.564703	transcription factor jun-D
L6-Cnt	r8	FOS	1.15094	0.675199	0.730932	0.515056	0.164786	1	0.557331	proto-oncogene c-Fos
L6-Cnt	r8	AKAP13	0.782434	0.514403	0.610169	0.419083	0.274269	1	0.509084	A-kinase anchor protein 13
L6-Cnt	r8	AFF2	0.893845	0.475295	0.622881	0.378534	0.294177	1	0.508955	AF4/FMR2 family member 2
L6-Cnt	r8	TPT1	1.349	0.90598	0.809322	0.623779	0.489114	1	0.500399	translationally-controlled tumor protein homolog
L6-Cnt	r8	H3F3C	0.899706	0.633227	0.654661	0.505432	0.531034	1	0.49888	histone H3.2
L6-Cnt	r8	EEF2	0.867891	0.663194	0.650424	0.522285	0.542756	1	0.498457	elongation factor 2
L6-Cnt	r8	LOC769232	1.46573	0.432017	0.815678	0.2955	0.977879	1	0.465246	Ig heavy chain Mem5-like
L6-Cnt	r8	PABPC1	0.778758	0.713762	0.603814	0.57015	0.996139	1	0.455835	polyadenylate-binding protein 1
L6-Cnt	r8	RPS24	1.40764	0.979537	0.834746	0.665636	0.999177	1	0.453982	40S ribosomal protein S24
L6-Cnt	r8	RPL7	0.955133	0.717688	0.661017	0.549719	0.999511	1	0.452203	60S ribosomal protein L7
L6-Cnt	r8	RPS11	1.75122	1.25052	0.885593	0.73012	0.999911	1	0.445162	40S ribosomal protein S11
L6-Cnt	r8	RPL17	1.07908	0.752498	0.686441	0.556798	0.999962	1	0.442477	ribosomal protein 17-like
L6-Cnt	r8	FBRSL1	0.877353	0.717008	0.631356	0.535965	0.999973	1	0.432287	fibrosin-1-like protein
L6-Cnt	r8	EEF1B2	0.951851	0.720817	0.67161	0.557674	0.999975	1	0.441152	elongation factor 1-beta
L6-Cnt	r8	RPL4	1.40704	1.20425	0.836864	0.736493	0.999977	1	0.440474	60S ribosomal protein L4
L6-Cnt	r8	RPS3	1.17657	0.91693	0.764831	0.650405	0.999992	1	0.436843	40S ribosomal protein S3
L6-Cnt	r8	RPL6	1.38572	1.14897	0.830508	0.721403	0.999996	1	0.434766	60S ribosomal protein L6
L6-Cnt	r9	TMSB4X	4.77584	1.88208	0.99322	0.878464	1.18213e-16	2.14072e-12	0.994034	thymosin beta-4
L6-Cnt	r9	IFI6	3.08711	0.0323165	0.972881	0.0296854	3.23083e-16	2.92536e-12	0.986441	interferon alpha inducible protein 6
L6-Cnt	r9	ITGA2B	1.82357	0.0413992	0.935593	0.0475765	3.73096e-15	2.25213e-11	0.967797	integrin alpha-IIb
L6-Cnt	r9	H1F0	2.34511	0.0336657	0.911864	0.0372151	2.65092e-14	1.20014e-10	0.952407	histone H5
L6-Cnt	r9	RAPGEF2	1.80044	0.352406	0.891525	0.301297	7.66769e-14	2.77708e-10	0.943593	rap guanine nucleotide exchange factor 2
L6-Cnt	r9	KCNMA1	1.75752	0.0447189	0.881356	0.0311536	1.06612e-13	3.21771e-10	0.940678	calcium-activated potassium channel subunit alpha-1
L6-Cnt	r9	CSTA	2.25698	0.0187157	0.888136	0.0189676	1.3052e-13	3.37655e-10	0.939322	cystatin-A
L6-Cnt	r9	MPL	1.5725	0.0158549	0.861017	0.0175359	4.98466e-13	1.12834e-09	0.927729	thrombopoietin receptor
L6-Cnt	r9	LPP	1.54672	0.174779	0.854237	0.166973	7.4729e-13	1.50363e-09	0.924203	lipoma-preferred partner homolog
L6-Cnt	r9	ITGB3	1.57563	0.01047	0.844068	0.0100311	9.27272e-13	1.6792e-09	0.922034	integrin beta-3
L6-Cnt	r9	TPM2	1.75742	0.0242694	0.837288	0.0255749	1.35723e-12	2.23437e-09	0.918644	tropomyosin beta chain
L6-Cnt	r9	ECM1	1.52956	0.0776539	0.840678	0.0582892	2.5245e-12	3.80557e-09	0.913695	extracellular matrix protein 1
L6-Cnt	r9	MYH9	1.63191	0.653225	0.861017	0.519603	2.73193e-12	3.80557e-09	0.913831	myosin-9
L6-Cnt	r9	PRKD1	1.34223	0.252442	0.813559	0.219393	4.9993e-12	6.4666e-09	0.90678	serine/threonine-protein kinase D1
L6-Cnt	r9	LOC107049166	1.37601	0.0127907	0.8	0.0124633	1.03178e-11	1.24563e-08	0.9	macrophage mannose receptor 1-like
L6-Cnt	r9	TBXAS1	1.32817	0.0740442	0.8	0.0742109	1.65281e-11	1.87067e-08	0.896	thromboxane-A synthase
L6-Cnt	r9	TUBB1	1.32224	0.0124858	0.789831	0.0128995	1.75962e-11	1.87441e-08	0.894915	tubulin beta-6 chain
L6-Cnt	r9	PMP22	1.23997	0.0210582	0.762712	0.0226393	1.27561e-10	1.28334e-07	0.876068	peripheral myelin protein 22
L6-Cnt	r9	LOC776816	2.12292	1.40097	0.922034	0.799837	3.09043e-10	2.55929e-07	0.758698	actin, cytoplasmic 2
L6-Cnt	r9	CNST	1.14217	0.0627963	0.732203	0.0640533	3.10917e-10	2.55929e-07	0.866102	consortin
L6-Cnt	r10	GNLY	2.41277	0.267125	0.906149	0.185163	8.54685e-15	1.54775e-10	0.948716	granulysin
L6-Cnt	r10	IKZF2	0.970225	0.209824	0.605178	0.157025	1.26402e-05	0.114451	0.660402	zinc finger protein Helios
L6-Cnt	r10	VAV3	1.10628	0.545337	0.720604	0.412014	0.538816	1	0.498141	guanine nucleotide exchange factor VAV3
L6-Cnt	r10	TSPAN4	0.929979	0.532064	0.668824	0.41598	0.711078	1	0.478444	tetraspanin-4
L6-Cnt	r10	RPLP0	1.37308	1.15983	0.825243	0.737299	0.984042	1	0.475813	60S acidic ribosomal protein P0
L6-Cnt	r10	RPL4	1.48564	1.1971	0.852211	0.735097	0.994263	1	0.468605	60S ribosomal protein L4
L6-Cnt	r10	RPS2	0.970794	0.793959	0.659115	0.585527	0.999818	1	0.460201	40S ribosomal protein S2
L6-Cnt	r10	YBX1	0.846262	0.564612	0.609493	0.457797	1	1	0.43955	Y-box-binding protein 1
L6-Cnt	r10	RPL6	1.39584	1.14805	0.812298	0.723059	1	1	0.443771	60S ribosomal protein L6
L6-Cnt	r10	RPSAP58	1.34811	1.04232	0.799353	0.680976	1	1	0.441526	40S ribosomal protein SA
L6-Cnt	r10	PPIA	0.892167	0.794567	0.642934	0.579629	1	1	0.430442	peptidyl-prolyl cis-trans isomerase A
L6-Cnt	r10	NME2	0.849649	0.649563	0.612729	0.518159	1	1	0.436048	nucleoside diphosphate kinase
L6-Cnt	r10	RPL7A	0.918156	0.80142	0.648328	0.599809	1	1	0.417755	60S ribosomal protein L7a
L6-Cnt	r10	RACK1	1.00174	0.848607	0.696872	0.62611	1	1	0.412628	receptor of activated protein C kinase 1
L6-Cnt	r10	RPS8	1.44428	1.2056	0.837109	0.725611	1	1	0.409826	40S ribosomal protein S8
L6-Cnt	r10	RPS27A	1.25068	1.09325	0.762675	0.716288	1	1	0.408762	ubiquitin-40S ribosomal protein S27a
L6-Cnt	r10	RPL10A	0.8398	0.732798	0.617044	0.563772	1	1	0.404888	60S ribosomal protein L10a
L6-Cnt	r10	RPS6	0.995763	0.818766	0.666667	0.583683	1	1	0.401593	40S ribosomal protein S6
L6-Cnt	r10	RPS20	1.11554	0.976544	0.711974	0.652624	1	1	0.399872	40S ribosomal protein S20
L6-Cnt	r10	RPS10	1.20394	1.01283	0.773463	0.6943	1	1	0.397979	40S ribosomal protein S10
L6-Cnt	r11	IGLL1	7.19151	0.420274	1	0.340651	7.08935e-14	1.08394e-09	1	Ig lambda chain V-1 region
L6-Cnt	r11	HSP90B1	2.29824	0.24652	1	0.231677	1.19713e-13	1.08394e-09	0.986667	endoplasmin
L6-Cnt	r11	MZB1	1.73439	0.0366118	0.92	0.0319041	2.15786e-13	1.30255e-09	0.958901	marginal zone B- and B1-cell-specific protein
L6-Cnt	r11	HDLBP	1.34915	0.0734898	0.92	0.0742506	8.13044e-13	3.68085e-09	0.947375	vigilin
L6-Cnt	r11	SEC61G	1.1049	0.123646	0.96	0.124828	4.96991e-12	1.8e-08	0.931166	protein transport protein Sec61 subunit gamma
L6-Cnt	r11	JCHAIN	4.03578	0.0524843	1	0.0356231	3.96243e-11	1.15661e-07	0.998947	immunoglobulin J chain
L6-Cnt	r11	TXNDC5	1.70807	0.0127649	1	0.0148187	4.47084e-11	1.15661e-07	0.997552	thioredoxin domain-containing protein 5
L6-Cnt	r11	MANF	1.31017	0.177539	0.88	0.170489	1.04546e-10	2.36652e-07	0.902105	mesencephalic astrocyte-derived neurotrophic factor
L6-Cnt	r11	PDIA4	1.27791	0.119928	0.84	0.120143	7.62665e-10	1.53457e-06	0.873684	protein disulfide-isomerase A4
L6-Cnt	r11	HSPA5	1.75346	0.381137	0.96	0.322203	1.67915e-09	3.04077e-06	0.902105	endoplasmic reticulum chaperone BiP
L6-Cnt	r11	SERP1	1.51132	0.239333	0.96	0.224486	3.26457e-09	5.37438e-06	0.891228	stress-associated endoplasmic reticulum protein 1
L6-Cnt	r11	LOC422643	1.8206	0.00847004	0.88	0.0058223	5.51799e-09	8.32711e-06	0.938477	uncharacterized protein LOC422643
L6-Cnt	r11	FKBP11	1.38508	0.0381721	0.88	0.0381989	7.61773e-09	1.00697e-05	0.934249	peptidyl-prolyl cis-trans isomerase FKBP11
L6-Cnt	r11	PPIB	1.72146	0.31673	1	0.288322	7.78482e-09	1.00697e-05	0.890526	peptidyl-prolyl cis-trans isomerase B
L6-Cnt	r11	RRBP1	0.747545	0.0406671	0.88	0.0425916	1.06324e-08	1.28361e-05	0.929836	ribosome-binding protein 1
L6-Cnt	r11	SPTY2D1	0.912666	0.137283	0.84	0.135686	1.45911e-08	1.65144e-05	0.851292	protein SPT2 homolog
L6-Cnt	r11	CALR	1.50973	0.36118	0.88	0.318016	1.67828e-08	1.78776e-05	0.868421	calreticulin
L6-Cnt	r11	SSR2	1.00376	0.11167	0.84	0.113264	6.57182e-08	6.61162e-05	0.831579	translocon-associated protein subunit beta
L6-Cnt	r11	SEC61B	0.829355	0.138013	0.84	0.135682	9.18002e-07	0.000874953	0.742034	protein transport protein Sec61 subunit beta
L6-Cnt	r11	TMED2	0.789816	0.124149	0.8	0.12521	1.89137e-06	0.00171254	0.792632	transmembrane emp24 domain-containing protein 2
L6-Cnt	r12	GATA2	2.33001	0.0334142	1	0.0312481	1.72685e-13	1.71125e-09	1	GATA-binding factor 2
L6-Cnt	r12	CTSG	4.97557	0.0480625	1	0.0387858	1.88995e-13	1.71125e-09	1	mast cell protease 1A
L6-Cnt	r12	KIF1BP	4.89856	0.983278	1	0.647335	3.68164e-13	2.22236e-09	1	KIF-binding protein
L6-Cnt	r12	HDC	2.26314	0.0053875	0.947368	0.00490988	2.05609e-12	9.30844e-09	0.973684	histidine decarboxylase
L6-Cnt	r12	ADCY7	1.40897	0.148257	0.929825	0.139004	7.97589e-12	2.88871e-08	0.961404	adenylate cyclase type 7
L6-Cnt	r12	HS6ST1	1.22858	0.0715484	0.877193	0.0657205	4.4104e-11	1.14097e-07	0.938596	heparan-sulfate 6-O-sulfotransferase 1
L6-Cnt	r12	FCER1G	1.20424	0.076181	0.877193	0.0657078	4.4104e-11	1.14097e-07	0.938596	high affinity immunoglobulin epsilon receptor subunit gamma
L6-Cnt	r12	TNS1	1.07974	0.0199089	0.859649	0.0186961	9.11162e-11	1.8338e-07	0.929825	tensin
L6-Cnt	r12	CRCBL	1.15341	0.0147844	0.859649	0.0144961	9.11383e-11	1.8338e-07	0.929825	cytokine receptor common subunit beta
L6-Cnt	r12	CD3D	1.81061	0.625448	0.947368	0.458544	2.21903e-10	4.01844e-07	0.750873	T-cell surface glycoprotein CD3 delta chain
L6-Cnt	r12	NDST2	1.14078	0.0475151	0.842105	0.0481505	3.47497e-10	5.6043e-07	0.915789	bifunctional heparan sulfate N-deacetylase/N-sulfotransferase 2
L6-Cnt	r12	PPP3CA	0.971226	0.152538	0.824561	0.13336	3.71371e-10	5.6043e-07	0.912281	serine/threonine-protein phosphatase 2B catalytic subunit alpha
L6-Cnt	r12	ADGRL3	0.940211	0.00610141	0.807018	0.00571955	7.32714e-10	1.02067e-06	0.903509	adhesion G protein-coupled receptor L3
L6-Cnt	r12	KCNQ1	1.71977	0.143694	0.964912	0.097743	1.35056e-09	1.74695e-06	0.733497	potassium voltage-gated channel subfamily KQT member 1
L6-Cnt	r12	RPS6KA3	0.810151	0.172667	0.754386	0.159397	5.15316e-09	6.22123e-06	0.877193	ribosomal protein S6 kinase alpha-3
L6-Cnt	r12	SLC25A6	1.15753	0.310614	0.912281	0.300916	2.60032e-08	2.94307e-05	0.878246	ADP/ATP translocase 3
L6-Cnt	r12	DSE	0.921643	0.072053	0.807018	0.0622877	1.53692e-07	0.000163719	0.695391	dermatan-sulfate epimerase
L6-Cnt	r12	ATP8A2	0.609975	0.00692267	0.631579	0.00695525	3.03052e-07	0.00028884	0.815789	phospholipid-transporting ATPase IB
L6-Cnt	r12	GZMA	0.731444	0.00491717	0.631579	0.00453801	3.03052e-07	0.00028884	0.815789	granzyme A
L6-Cnt	r12	SLC45A3	0.88439	0.0663923	0.666667	0.0679534	4.08631e-07	0.000369995	0.82	solute carrier family 45 member 3
L6-MDV	r1	GNLY	4.41919	0.638026	0.999239	0.305159	3.42804e-59	6.20784e-55	0.99885	granulysin
L6-MDV	r1	GZMA	1.66654	0.0508286	0.821157	0.0396623	2.22753e-40	2.01692e-36	0.905992	granzyme A
L6-MDV	r1	GZMM	0.903702	0.0849204	0.70624	0.0762391	4.94273e-31	2.9836e-27	0.848275	granzyme M
L6-MDV	r1	CD3D	0.985192	0.370485	0.734399	0.27748	5.00973e-28	2.26803e-24	0.729789	T-cell surface glycoprotein CD3 delta chain
L6-MDV	r1	KIF1BP	2.01618	0.975857	0.942922	0.558189	7.70356e-12	1.39801e-08	0.707904	KIF-binding protein
L6-MDV	r1	RPLP0	1.74144	1.10334	0.917047	0.654907	5.01361e-09	5.67447e-06	0.622894	60S acidic ribosomal protein P0
L6-MDV	r1	LOC107056413	0.909074	0.347479	0.697108	0.278475	3.19754e-08	3.21691e-05	0.572555	protein tyrosine phosphatase receptor type C-associated protein
L6-MDV	r1	RPS15	2.03197	1.42737	0.942161	0.765237	3.92613e-07	0.000288521	0.605974	40S ribosomal protein S15
L6-MDV	r1	RPL13	1.63328	1.1068	0.901826	0.650293	2.77911e-05	0.0160708	0.562539	60S ribosomal protein L13
L6-MDV	r1	EEF2	0.738126	0.438565	0.62481	0.346249	0.000184263	0.0788235	0.573895	elongation factor 2
L6-MDV	r1	RPL4	1.5	0.986673	0.88965	0.605547	0.000586771	0.20835	0.550322	60S ribosomal protein L4
L6-MDV	r1	RPS2	1.08226	0.67446	0.751142	0.469053	0.0014019	0.373454	0.56347	40S ribosomal protein S2
L6-MDV	r1	RPS26	1.3276	0.895727	0.843227	0.586538	0.00418686	0.864851	0.556423	40S ribosomal protein S26
L6-MDV	r1	RPS23	1.97701	1.21736	0.928463	0.679318	0.00976377	0.864851	0.550105	40S ribosomal protein S23
L6-MDV	r1	RAC2	1.14071	0.507767	0.788432	0.381441	0.0104164	0.864851	0.570853	ras-related C3 botulinum toxin substrate 2
L6-MDV	r1	UBA52	1.39831	0.891034	0.850076	0.589163	0.0120569	0.864851	0.548284	ubiquitin-60S ribosomal protein L40
L6-MDV	r1	RPS27A	1.32153	0.875519	0.840183	0.578082	0.021261	0.864851	0.543412	ubiquitin-40S ribosomal protein S27a
L6-MDV	r1	RPS10	1.1737	0.842365	0.80898	0.564489	0.0296148	0.864851	0.540299	40S ribosomal protein S10
L6-MDV	r1	RPLP2	1.76527	1.23921	0.916286	0.713217	0.0327498	0.864851	0.539509	60S acidic ribosomal protein P2
L6-MDV	r1	LOC429682	0.833886	0.358374	0.67656	0.281224	0.0446954	0.864851	0.520627	GTPase IMAP family member 7
L6-MDV	r2	FRMD8	6.58783	5.14868	1	0.940657	5.91797e-09	1.07169e-05	0.681507	FERM domain-containing protein 8
L6-MDV	r2	FUS	1.01774	0.549332	0.643609	0.399565	0.0232771	1	0.528545	RNA-binding protein FUS
L6-MDV	r2	JARID2	1.06025	0.538662	0.664662	0.401194	0.119619	1	0.519065	protein Jumonji
L6-MDV	r2	VAV3	1.23773	0.530393	0.718797	0.380177	0.260519	1	0.520205	guanine nucleotide exchange factor VAV3
L6-MDV	r2	CBLB	0.985566	0.393413	0.615038	0.299991	0.486424	1	0.500549	E3 ubiquitin-protein ligase CBL-B
L6-MDV	r2	TSPAN4	1.11017	0.568402	0.702256	0.419174	0.76173	1	0.488381	tetraspanin-4
L6-MDV	r2	RPS10	1.00787	0.863093	0.64812	0.584597	0.999962	1	0.445992	40S ribosomal protein S10
L6-MDV	r2	RPL15	1.06975	0.946054	0.661654	0.620447	0.999979	1	0.444012	60S ribosomal protein L15
L6-MDV	r2	RPS28	1.33383	1.1182	0.771429	0.669244	0.999997	1	0.437479	40S ribosomal protein S28
L6-MDV	r2	RPS12	0.963158	0.872282	0.640602	0.57263	0.999999	1	0.436186	40S ribosomal protein S12
L6-MDV	r2	RUNX1	1.28097	0.955444	0.736842	0.588957	1	1	0.419504	runt-related transcription factor 1
L6-MDV	r2	RPLP2	1.53467	1.26804	0.821053	0.725121	1	1	0.42671	60S acidic ribosomal protein P2
L6-MDV	r2	FBRSL1	0.937334	0.732292	0.616541	0.514649	1	1	0.43026	fibrosin-1-like protein
L6-MDV	r2	RPS27	1.82342	1.52819	0.876692	0.789333	1	1	0.418137	40S ribosomal protein S27
L6-MDV	r2	ARID1B	0.899285	0.678551	0.606015	0.483043	1	1	0.398794	AT-rich interactive domain-containing protein 1B
L6-MDV	r2	RPL35A	1.05701	0.927148	0.661654	0.596208	1	1	0.414092	60S ribosomal protein L35a
L6-MDV	r2	RPS17	1.31043	1.19654	0.744361	0.707579	1	1	0.3484	40S ribosomal protein S17
L6-MDV	r2	RPL4	1.19184	1.02519	0.711278	0.627843	1	1	0.400514	60S ribosomal protein L4
L6-MDV	r2	RPS3A	0.968864	0.905659	0.628571	0.595153	1	1	0.398274	40S ribosomal protein S3a
L6-MDV	r2	RPS26	1.00751	0.935739	0.637594	0.612242	1	1	0.395498	40S ribosomal protein S26
L6-MDV	r3	HMGB1	1.04355	0.439656	0.674725	0.328948	9.03266e-07	0.00410626	0.603027	high mobility group protein B1
L6-MDV	r3	PLACL2	1.69847	0.904596	0.846154	0.53184	0.000514341	0.846745	0.539115	PLAC8 like 2
L6-MDV	r3	PTMA	1.67383	1.02526	0.857143	0.638777	0.0028409	1	0.561044	prothymosin alpha
L6-MDV	r3	ND3	2.27668	1.70884	0.948352	0.816517	0.263058	1	0.510407	NADH dehydrogenase subunit 3
L6-MDV	r3	COX2	3.34322	2.73413	0.994505	0.944822	0.766422	1	0.488066	cytochrome c oxidase subunit II
L6-MDV	r3	ETS1	0.955283	0.528012	0.654945	0.392471	0.776079	1	0.491151	protein C-ets-1
L6-MDV	r3	PTMS	0.938279	0.419597	0.631868	0.325944	0.795537	1	0.48989	parathymosin
L6-MDV	r3	ND1	2.22467	1.59651	0.942857	0.790241	0.822527	1	0.484818	NADH dehydrogenase subunit 1
L6-MDV	r3	COX3	3.9647	3.33372	1	0.963733	0.838067	1	0.483807	cytochrome c oxidase subunit III
L6-MDV	r3	YBX1	0.898909	0.523549	0.626374	0.379967	0.868279	1	0.486326	Y-box-binding protein 1
L6-MDV	r3	ND6	3.03143	2.07071	0.992308	0.864703	0.877623	1	0.480907	NADH dehydrogenase subunit 6
L6-MDV	r3	ND4	1.79446	1.23512	0.887912	0.701111	0.935296	1	0.475127	NADH dehydrogenase subunit 4
L6-MDV	r3	FUS	0.927108	0.56066	0.613187	0.403368	0.976729	1	0.471455	RNA-binding protein FUS
L6-MDV	r3	COX1	3.39373	2.7854	0.995604	0.94046	0.982912	1	0.467224	cytochrome c oxidase subunit I
L6-MDV	r3	RPS2	0.963035	0.689363	0.642857	0.482588	0.999343	1	0.460498	40S ribosomal protein S2
L6-MDV	r3	ND5	1.41922	1.11882	0.804396	0.669767	0.999634	1	0.444713	NADH dehydrogenase subunit 5
L6-MDV	r3	RPS10	1.04036	0.859032	0.696703	0.578524	0.999735	1	0.457138	40S ribosomal protein S10
L6-MDV	r3	RPL4	1.34179	1.00645	0.787912	0.618264	0.999969	1	0.450235	60S ribosomal protein L4
L6-MDV	r3	CYTB	2.26047	1.72119	0.956044	0.812399	0.999989	1	0.430316	cytochrome b
L6-MDV	r3	RPL6	1.27247	0.976361	0.756044	0.608736	0.999998	1	0.442725	60S ribosomal protein L6
L6-MDV	r4	IFI30	2.56876	0.625453	0.97479	0.397668	5.95565e-23	1.07851e-18	0.767077	gamma-interferon-inducible lysosomal thiol reductase
L6-MDV	r4	BLB2	3.01926	0.470219	0.97479	0.233835	4.67584e-12	2.36843e-08	0.685644	uncharacterized protein LOC101747454
L6-MDV	r4	FOS	1.33913	0.495649	0.722689	0.36702	8.72209e-11	2.2564e-07	0.639166	proto-oncogene c-Fos
L6-MDV	r4	CD74	2.83499	0.506733	0.966387	0.245047	1.42574e-06	0.000993025	0.627591	HLA class II histocompatibility antigen gamma chain
L6-MDV	r4	BLB1	1.48243	0.24851	0.747899	0.141401	7.29098e-05	0.0264065	0.60073	Major histocompatibility complex class II beta chain BLB1, (similar to HLA class II, D beta chain)
L6-MDV	r4	ZEB2	1.36341	0.351047	0.693277	0.235093	0.0115801	1	0.578647	zinc finger E-box-binding homeobox 2
L6-MDV	r4	PABPC1	0.789842	0.705994	0.605042	0.512713	0.796018	1	0.478141	polyadenylate-binding protein 1
L6-MDV	r4	PNRC1	0.884505	0.554497	0.642857	0.4234	0.936152	1	0.447501	proline-rich nuclear receptor coactivator 1
L6-MDV	r4	FTH1	2.7478	1.35388	0.970588	0.656412	0.975958	1	0.445928	ferritin heavy chain
L6-MDV	r4	LOC101747587	1.14786	0.839219	0.726891	0.575583	0.985099	1	0.424102	polyubiquitin-B
L6-MDV	r4	TMSB15B	1.37006	0.377381	0.613445	0.171531	0.999682	1	0.409234	thymosin beta-15B
L6-MDV	r4	ACTB	2.51797	2.27918	0.941176	0.881033	1	1	0.362026	actin, cytoplasmic 1
L6-MDV	r4	COX3	3.44122	3.39915	0.983193	0.965834	1	1	0.356644	cytochrome c oxidase subunit III
L6-MDV	r4	ND5	1.0491	1.16508	0.630252	0.691535	1	1	0.337971	NADH dehydrogenase subunit 5
L6-MDV	r4	RPL39L	0.903926	1.07236	0.617647	0.670113	1	1	0.286335	60S ribosomal protein L39
L6-MDV	r4	FRMD8	6.18961	5.19845	1	0.940657	1	1	0.327365	FERM domain-containing protein 8
L6-MDV	r4	ND3	1.60984	1.7922	0.798319	0.835271	1	1	0.312536	NADH dehydrogenase subunit 3
L6-MDV	r4	LOC776816	1.27639	1.48734	0.768908	0.774064	1	1	0.316234	actin, cytoplasmic 2
L6-MDV	r4	COX1	2.72399	2.86912	0.966387	0.944112	1	1	0.280749	cytochrome c oxidase subunit I
L6-MDV	r4	PTMA	0.987169	1.11109	0.668067	0.662412	1	1	0.283872	prothymosin alpha
L6-MDV	r5	PAX5	1.03862	0.00887373	0.614072	0.00819077	7.30528e-24	1.12004e-19	0.807036	paired box protein Pax-5
L6-MDV	r5	EBF1	1.08112	0.0129314	0.618337	0.0118509	1.237e-23	1.12004e-19	0.806084	transcription factor COE1
L6-MDV	r5	CYTB	2.46153	1.69606	0.965885	0.811169	1.09193e-05	0.0109854	0.569684	cytochrome b
L6-MDV	r5	ND5	1.60297	1.09585	0.859275	0.662907	0.000365904	0.237658	0.555287	NADH dehydrogenase subunit 5
L6-MDV	r5	ND4	1.86748	1.226	0.882729	0.701759	0.064722	1	0.524873	NADH dehydrogenase subunit 4
L6-MDV	r5	ND6	3.05185	2.06816	0.982942	0.865874	0.122406	1	0.519093	NADH dehydrogenase subunit 6
L6-MDV	r5	COX3	3.98844	3.33075	0.997868	0.964	0.161968	1	0.516193	cytochrome c oxidase subunit III
L6-MDV	r5	ND1	2.27183	1.59061	0.942431	0.790294	0.17751	1	0.515182	NADH dehydrogenase subunit 1
L6-MDV	r5	COX2	3.35685	2.73242	0.995736	0.944668	0.233622	1	0.511934	cytochrome c oxidase subunit II
L6-MDV	r5	ND3	2.26307	1.71054	0.950959	0.816191	0.736989	1	0.489593	NADH dehydrogenase subunit 3
L6-MDV	r5	COX1	3.41661	2.78254	0.997868	0.940177	0.865582	1	0.480045	cytochrome c oxidase subunit I
L6-MDV	r5	RPS10	1.07251	0.855013	0.692964	0.578991	0.980564	1	0.468094	40S ribosomal protein S10
L6-MDV	r5	FOXP1	1.66137	0.985377	0.835821	0.591238	0.99441	1	0.45426	forkhead box protein P1
L6-MDV	r5	RPL6	1.29265	0.973839	0.733475	0.611557	0.997521	1	0.456469	60S ribosomal protein L6
L6-MDV	r5	RPL4	1.32318	1.00878	0.744136	0.623736	0.999413	1	0.449678	60S ribosomal protein L4
L6-MDV	r5	RPS28	1.33529	1.11802	0.742004	0.672922	0.999618	1	0.447814	40S ribosomal protein S28
L6-MDV	r5	ATP6	3.21928	2.60245	0.991471	0.927559	0.999832	1	0.435295	ATP synthase F0 subunit 6
L6-MDV	r5	RPL13	1.43026	1.13218	0.782516	0.665207	0.999972	1	0.437461	60S ribosomal protein L13
L6-MDV	r5	RPS27A	1.11251	0.901645	0.690832	0.596751	0.999988	1	0.434578	ubiquitin-40S ribosomal protein S27a
L6-MDV	r5	RPL15	1.03252	0.950707	0.667377	0.619731	0.999997	1	0.430337	60S ribosomal protein L15
L6-MDV	r6	TCF7	1.18628	0.300572	0.680222	0.211776	2.42946e-17	4.3995e-13	0.615821	transcription factor 7
L6-MDV	r6	ETS1	0.97145	0.525992	0.621072	0.396705	0.223938	1	0.508849	protein C-ets-1
L6-MDV	r6	FBRSL1	1.14668	0.706123	0.689464	0.505534	0.65775	1	0.494341	fibrosin-1-like protein
L6-MDV	r6	RPS28	1.448	1.10393	0.76833	0.669632	0.856716	1	0.488614	40S ribosomal protein S28
L6-MDV	r6	RPS10	1.07671	0.854488	0.663586	0.582663	0.986877	1	0.476425	40S ribosomal protein S10
L6-MDV	r6	RUNX1	1.3997	0.940603	0.751694	0.587101	0.994599	1	0.46424	runt-related transcription factor 1
L6-MDV	r6	PLACL2	1.55785	0.922173	0.788663	0.539026	0.999486	1	0.460885	PLAC8 like 2
L6-MDV	r6	BCL11B	1.53181	0.606263	0.800986	0.380468	0.999589	1	0.452925	B-cell lymphoma/leukemia 11B
L6-MDV	r6	RPL15	1.11185	0.94079	0.677757	0.618434	0.999811	1	0.462233	60S ribosomal protein L15
L6-MDV	r6	RPL35A	1.17871	0.911936	0.686383	0.593117	0.999834	1	0.461869	60S ribosomal protein L35a
L6-MDV	r6	RPLP2	1.5927	1.26078	0.810844	0.726397	0.999988	1	0.454738	60S acidic ribosomal protein P2
L6-MDV	r6	RPL13	1.44043	1.1309	0.778189	0.665748	1	1	0.446609	60S ribosomal protein L13
L6-MDV	r6	RPS12	0.979352	0.870258	0.613678	0.575995	1	1	0.44676	40S ribosomal protein S12
L6-MDV	r6	RPS3A	1.08321	0.891365	0.667899	0.590237	1	1	0.441375	40S ribosomal protein S3a
L6-MDV	r6	RPS15A	1.13443	0.901562	0.66297	0.57697	1	1	0.384155	40S ribosomal protein S15a
L6-MDV	r6	RPS15	1.79646	1.45681	0.853974	0.776261	1	1	0.433393	40S ribosomal protein S15
L6-MDV	r6	RPS17	1.34502	1.19222	0.744301	0.707586	1	1	0.362685	40S ribosomal protein S17
L6-MDV	r6	FOXP1	1.49764	1.00584	0.787431	0.597287	1	1	0.406655	forkhead box protein P1
L6-MDV	r6	P2RY8	1.02838	0.523229	0.626001	0.362553	1	1	0.402378	P2Y purinoceptor 8
L6-MDV	r6	RPS27	1.80413	1.5306	0.847813	0.792943	1	1	0.422324	40S ribosomal protein S27
L6-MDV	r7	RPS8	1.75465	0.871132	0.828571	0.577676	5.69354e-11	1.03104e-06	0.637929	40S ribosomal protein S8
L6-MDV	r7	RPL29	1.74479	0.817327	0.833333	0.550838	3.34754e-10	3.03103e-06	0.631882	60S ribosomal protein L29
L6-MDV	r7	PPIA	1.60574	0.673938	0.771429	0.478537	1.24166e-08	5.2158e-05	0.618904	peptidyl-prolyl cis-trans isomerase A
L6-MDV	r7	RPS20	1.56905	0.702289	0.819048	0.494823	5.16685e-08	0.000155944	0.613595	40S ribosomal protein S20
L6-MDV	r7	RPS16	1.25431	0.58119	0.733333	0.442201	2.6795e-07	0.000693186	0.606003	40S ribosomal protein S16
L6-MDV	r7	RPS25	1.3218	0.637642	0.747619	0.469685	4.29296e-07	0.000955532	0.60441	40S ribosomal protein S25
L6-MDV	r7	RPS24	1.30545	0.717233	0.742857	0.51554	4.7489e-07	0.000955532	0.604303	40S ribosomal protein S24
L6-MDV	r7	RPL7	1.09215	0.489859	0.680952	0.394569	7.46912e-07	0.00129238	0.600908	60S ribosomal protein L7
L6-MDV	r7	RPL23A	1.42362	0.755167	0.8	0.532997	9.68802e-07	0.001462	0.601457	60S ribosomal protein L23a
L6-MDV	r7	RPL18A	1.07439	0.484892	0.652381	0.390251	1.19469e-06	0.00154533	0.59854	60S ribosomal protein L18a
L6-MDV	r7	RPL30	1.12547	0.494739	0.67619	0.390206	1.28709e-06	0.00155386	0.598525	60S ribosomal protein L30
L6-MDV	r7	RPS15A	1.54683	0.850012	0.795238	0.560436	1.43434e-06	0.00162341	0.599831	40S ribosomal protein S15a
L6-MDV	r7	RPS17	1.80423	1.13482	0.885714	0.689909	1.97047e-06	0.00209902	0.59894	40S ribosomal protein S17
L6-MDV	r7	RPL39L	1.60643	0.984547	0.819048	0.644938	2.72282e-06	0.0027393	0.608442	60S ribosomal protein L39
L6-MDV	r7	RPL37A	1.65386	0.948733	0.833333	0.615836	4.8705e-06	0.0046421	0.594705	60S ribosomal protein L37a
L6-MDV	r7	TPT1	1.30653	0.540533	0.719048	0.417363	1.50612e-05	0.0101016	0.646353	translationally-controlled tumor protein homolog
L6-MDV	r7	RPL26L1	1.44503	0.735947	0.77619	0.505307	2.86726e-05	0.0173077	0.585845	60S ribosomal protein L26
L6-MDV	r7	RPL38	1.31526	0.68094	0.752381	0.496755	3.95364e-05	0.0216959	0.584082	60S ribosomal protein L38
L6-MDV	r7	RPL31	1.17333	0.550328	0.666667	0.414661	7.14957e-05	0.0349923	0.579958	60S ribosomal protein L31
L6-MDV	r7	ITGB1BP3	1.03425	0.510086	0.628571	0.404195	7.58142e-05	0.0361294	0.579303	integrin beta 1 binding protein 3
L6-MDV	r8	ARHGAP15	3.08114	1.33492	0.994681	0.671327	1.3301e-53	2.40868e-49	0.994049	rho GTPase-activating protein 15
L6-MDV	r8	LOC101749809	1.91787	0.443887	0.867021	0.302352	4.99621e-41	4.52381e-37	0.686676	connector enhancer of kinase suppressor of ras 2-like
L6-MDV	r8	ELMO1	1.75202	0.681961	0.914894	0.473088	6.14744e-39	3.7108e-35	0.713787	engulfment and cell motility protein 1
L6-MDV	r8	KCNQ5	1.60464	0.437185	0.817376	0.310829	1.67442e-36	7.58051e-33	0.673087	potassium voltage-gated channel subfamily KQT member 5
L6-MDV	r8	CD44	2.11528	0.735114	0.89539	0.489901	3.23495e-34	1.17164e-30	0.889458	CD44 antigen
L6-MDV	r8	PRKCE	1.18919	0.291382	0.737589	0.233862	1.33421e-31	4.02686e-28	0.865229	protein kinase C epsilon type
L6-MDV	r8	TBL1X	1.63049	0.645061	0.849291	0.458983	3.29178e-23	8.51583e-20	0.637745	F-box-like/WD repeat-containing protein TBL1X
L6-MDV	r8	CD247	0.96146	0.248985	0.606383	0.201314	4.7685e-22	1.07941e-18	0.791327	T-cell surface glycoprotein CD3 zeta chain
L6-MDV	r8	CELF2	1.41002	0.569344	0.803191	0.417725	7.84285e-22	1.57807e-18	0.655575	CUGBP Elav-like family member 2
L6-MDV	r8	THEMIS	1.04226	0.193289	0.652482	0.149356	3.07883e-21	5.57546e-18	0.623321	protein THEMIS
L6-MDV	r8	SATB1	1.42994	0.308611	0.787234	0.219021	4.35824e-21	7.17486e-18	0.628587	DNA-binding protein SATB1
L6-MDV	r8	TOX	1.37563	0.338563	0.751773	0.241798	7.26117e-21	1.09577e-17	0.62689	thymocyte selection-associated high mobility group box protein TOX
L6-MDV	r8	DOCK2	0.982284	0.374289	0.659574	0.30556	1.18844e-20	1.6555e-17	0.621661	dedicator of cytokinesis protein 2
L6-MDV	r8	PTPRC	1.71519	0.782374	0.870567	0.541127	1.58956e-19	2.05609e-16	0.625768	receptor-type tyrosine-protein phosphatase C
L6-MDV	r8	ND2	1.80313	0.916271	0.89539	0.593653	5.79012e-16	6.47423e-13	0.75729	NADH dehydrogenase subunit 2
L6-MDV	r8	DENND1B	1.12157	0.472001	0.707447	0.368047	6.08809e-15	6.12496e-12	0.604744	DENN domain-containing protein 1B
L6-MDV	r8	ERBIN	0.879585	0.299957	0.60461	0.252338	9.18418e-15	8.75349e-12	0.734495	erbin
L6-MDV	r8	LRBA	0.938224	0.373237	0.640071	0.299385	2.26427e-14	1.95256e-11	0.610416	lipopolysaccharide-responsive and beige-like anchor protein
L6-MDV	r8	UTRN	1.18229	0.53255	0.716312	0.396622	6.04149e-13	4.97297e-10	0.724168	utrophin
L6-MDV	r8	P2RY8	1.36666	0.480943	0.764184	0.34528	8.63888e-13	6.8018e-10	0.597622	P2Y purinoceptor 8
L6-MDV	r9	IFI6	3.17693	0.0656834	0.968085	0.0530541	5.88483e-40	1.06568e-35	0.981768	interferon alpha inducible protein 6
L6-MDV	r9	H1F0	2.23383	0.0426203	0.904255	0.0354724	5.31684e-35	4.81413e-31	0.949201	histone H5
L6-MDV	r9	ITGA2B	1.78633	0.0222354	0.904255	0.0211732	1.52754e-28	6.95356e-25	0.951962	integrin alpha-IIb
L6-MDV	r9	ITGB3	2.04499	0.017354	0.904255	0.0131148	1.53594e-28	6.95356e-25	0.951941	integrin beta-3
L6-MDV	r9	MPL	1.66849	0.0133453	0.893617	0.0119405	6.18781e-28	2.2411e-24	0.946768	thrombopoietin receptor
L6-MDV	r9	LOC107049166	1.74855	0.0165038	0.882979	0.0112169	2.61118e-27	6.86646e-24	0.94136	macrophage mannose receptor 1-like
L6-MDV	r9	CSTA	2.43424	0.0211745	0.882979	0.0149658	2.78448e-27	6.86646e-24	0.941117	cystatin-A
L6-MDV	r9	TPM2	1.81459	0.0176513	0.882979	0.0148953	3.03339e-27	6.86646e-24	0.940793	tropomyosin beta chain
L6-MDV	r9	LPP	1.32738	0.207594	0.765957	0.172791	7.86649e-27	1.58282e-23	0.826033	lipoma-preferred partner homolog
L6-MDV	r9	ECM1	2.00136	0.106038	0.93617	0.0684054	1.31088e-24	2.37386e-21	0.834726	extracellular matrix protein 1
L6-MDV	r9	BF2	2.24844	0.658736	0.946809	0.484961	2.99235e-22	4.92622e-19	0.837285	Major histocompatibility complex class I antigen BF2
L6-MDV	r9	TBXAS1	1.42566	0.0679541	0.776596	0.059662	1.69303e-21	2.55492e-18	0.887569	thromboxane-A synthase
L6-MDV	r9	PMP22	1.24993	0.0167088	0.755319	0.0153009	3.26721e-20	4.55123e-17	0.874652	peripheral myelin protein 22
L6-MDV	r9	TLN1	1.35423	0.225104	0.776596	0.2056	2.56078e-19	3.31236e-16	0.825727	talin-1
L6-MDV	r9	BIN2	1.18931	0.174115	0.723404	0.162079	6.62767e-19	8.00136e-16	0.821849	bridging integrator 2
L6-MDV	r9	MCL1	1.31201	0.270887	0.755319	0.245145	3.18279e-18	3.60233e-15	0.81535	induced myeloid leukemia cell differentiation protein Mcl-1
L6-MDV	r9	CNST	1.06005	0.0616039	0.670213	0.06173	4.02773e-18	4.29048e-15	0.814364	consortin
L6-MDV	r9	PDE4D	1.95529	0.336004	0.914894	0.253956	4.45252e-18	4.47948e-15	0.77469	cAMP-specific 3',5'-cyclic phosphodiesterase 4D
L6-MDV	r9	ITGAV	0.978377	0.080922	0.659574	0.0769102	6.50145e-18	6.19657e-15	0.812348	integrin alpha-V
L6-MDV	r9	PLCB1	1.06174	0.0233623	0.702128	0.0207126	1.72894e-17	1.56547e-14	0.845733	1-phosphatidylinositol 4,5-bisphosphate phosphodiesterase beta-1
L7-Cnt	s1	GNLY	2.02729	0.445049	0.829161	0.276932	9.73322e-31	1.76259e-26	0.901357	granulysin
L7-Cnt	s1	VAV3	1.2701	0.539841	0.751105	0.412532	2.3842e-22	2.15878e-18	0.62191	guanine nucleotide exchange factor VAV3
L7-Cnt	s1	PRKCH	0.872812	0.156627	0.603093	0.140364	8.71065e-17	5.25804e-13	0.778548	protein kinase C eta type
L7-Cnt	s1	MARK3	1.09515	0.349685	0.692931	0.283978	1.27991e-13	4.63558e-10	0.59159	MAP/microtubule affinity-regulating kinase 3
L7-Cnt	s1	FRMD8	6.11901	4.96971	1	0.976189	6.04515e-12	1.36839e-08	0.586834	FERM domain-containing protein 8
L7-Cnt	s1	CBLB	1.10643	0.426061	0.687776	0.344422	1.13897e-09	2.06255e-06	0.574899	E3 ubiquitin-protein ligase CBL-B
L7-Cnt	s1	KIF1BP	1.72127	1.07889	0.861561	0.682518	4.14729e-06	0.00375516	0.556966	KIF-binding protein
L7-Cnt	s1	TSPAN4	1.19889	0.592244	0.745214	0.445	0.455555	1	0.501419	tetraspanin-4
L7-Cnt	s1	ARID1B	0.877743	0.713174	0.606775	0.541784	1	1	0.42591	AT-rich interactive domain-containing protein 1B
L7-Cnt	s1	FBRSL1	0.969802	0.847336	0.65243	0.592692	1	1	0.412728	fibrosin-1-like protein
L7-Cnt	s1	CELF2	0.943069	0.68489	0.646539	0.50546	1	1	0.400922	CUGBP Elav-like family member 2
L7-Cnt	s1	RPLP0	1.20813	1.29772	0.731222	0.773542	1	1	0.385238	60S acidic ribosomal protein P0
L7-Cnt	s1	RPL39L	1.237	1.34441	0.739323	0.784812	1	1	0.395356	60S ribosomal protein L39
L7-Cnt	s1	PTPRC	1.31285	1.07688	0.771723	0.672445	1	1	0.348306	receptor-type tyrosine-protein phosphatase C
L7-Cnt	s1	RPL6	1.34876	1.35625	0.749632	0.782478	1	1	0.375242	60S ribosomal protein L6
L7-Cnt	s1	ELMO1	1.04154	0.798964	0.671576	0.558987	1	1	0.33884	engulfment and cell motility protein 1
L7-Cnt	s1	FOXP1	1.32786	1.26021	0.786451	0.7419	1	1	0.36383	forkhead box protein P1
L7-Cnt	s1	ACTB	1.76758	1.77174	0.858616	0.858685	1	1	0.311758	actin, cytoplasmic 1
L7-Cnt	s1	RPL4	1.3078	1.37288	0.758468	0.787119	1	1	0.358462	60S ribosomal protein L4
L7-Cnt	s1	RPS10	1.09816	1.16739	0.695876	0.730829	1	1	0.351033	40S ribosomal protein S10
L7-Cnt	s2	PAX5	1.56923	0.0367372	0.823161	0.0344549	2.22547e-31	4.0301e-27	0.902863	paired box protein Pax-5
L7-Cnt	s2	EBF1	1.23595	0.0410026	0.700574	0.0405932	6.57822e-21	5.95625e-17	0.819451	transcription factor COE1
L7-Cnt	s2	PDE4D	1.43146	0.239417	0.779864	0.201916	1.18394e-19	7.14668e-16	0.811825	cAMP-specific 3',5'-cyclic phosphodiesterase 4D
L7-Cnt	s2	BCL11A	0.877114	0.0379384	0.601982	0.0406632	2.2131e-16	1.00193e-12	0.773226	B-cell lymphoma/leukemia 11A
L7-Cnt	s2	MEF2C	1.25235	0.0981252	0.730829	0.097831	4.28732e-14	1.29398e-10	0.757558	myocyte-specific enhancer factor 2C
L7-Cnt	s2	COX3	3.90217	3.01765	0.997392	0.978783	4.8943e-09	6.81775e-06	0.700115	cytochrome c oxidase subunit III
L7-Cnt	s2	ND3	2.35475	1.54314	0.950965	0.822624	1.55465e-08	2.01094e-05	0.69315	NADH dehydrogenase subunit 3
L7-Cnt	s2	ND6	2.82024	1.64208	0.971831	0.822002	1.80181e-08	2.17526e-05	0.692257	NADH dehydrogenase subunit 6
L7-Cnt	s2	COX1	3.47435	2.80365	0.99687	0.97398	3.07948e-07	0.00034854	0.56028	cytochrome c oxidase subunit I
L7-Cnt	s2	COX2	3.37991	2.58852	0.995827	0.960147	4.50309e-07	0.000479685	0.671424	cytochrome c oxidase subunit II
L7-Cnt	s2	ND1	2.3721	1.47807	0.947314	0.812237	1.98761e-06	0.00199965	0.660958	NADH dehydrogenase subunit 1
L7-Cnt	s2	ATP6	3.1612	2.44754	0.986959	0.945032	1.23497e-05	0.0101655	0.647182	ATP synthase F0 subunit 6
L7-Cnt	s2	ND5	1.67868	1.05155	0.849244	0.689605	1.51068e-05	0.0118943	0.645338	NADH dehydrogenase subunit 5
L7-Cnt	s2	CYTB	2.37636	1.48926	0.94627	0.800096	5.05775e-05	0.0381628	0.635665	cytochrome b
L7-Cnt	s2	ND4	1.91392	1.17938	0.883151	0.721918	0.000452068	0.276975	0.615729	NADH dehydrogenase subunit 4
L7-Cnt	s2	FOXP1	1.7755	1.21048	0.864893	0.733184	0.808065	1	0.489485	forkhead box protein P1
L7-Cnt	s2	RPLP0	1.35894	1.28096	0.743349	0.772195	0.999996	1	0.447865	60S acidic ribosomal protein P0
L7-Cnt	s2	RPL39L	1.3848	1.32798	0.772561	0.781119	1	1	0.451795	60S ribosomal protein L39
L7-Cnt	s2	ARID1B	0.896957	0.711039	0.61398	0.540983	1	1	0.431929	AT-rich interactive domain-containing protein 1B
L7-Cnt	s2	ND2	1.37364	1.01126	0.777778	0.666664	1	1	0.426621	NADH dehydrogenase subunit 2
L7-Cnt	s3	DDX5	1.01382	0.739383	0.650671	0.575006	0.327252	1	0.503846	probable ATP-dependent RNA helicase DDX5
L7-Cnt	s3	TCF7	1.52048	0.777377	0.802359	0.485948	0.638285	1	0.49601	transcription factor 7
L7-Cnt	s3	FBRSL1	1.11974	0.830676	0.690931	0.588414	0.996813	1	0.46853	fibrosin-1-like protein
L7-Cnt	s3	LOC101747587	0.934478	0.816218	0.612444	0.609183	0.999256	1	0.458107	polyubiquitin-B
L7-Cnt	s3	RUNX1	1.47404	1.01969	0.791785	0.647558	0.999999	1	0.444626	runt-related transcription factor 1
L7-Cnt	s3	PLACL2	1.147	0.830051	0.693778	0.54986	1	1	0.426729	PLAC8 like 2
L7-Cnt	s3	TOX	1.35218	0.665989	0.747458	0.429713	1	1	0.394833	thymocyte selection-associated high mobility group box protein TOX
L7-Cnt	s3	RPLP0	1.24907	1.29317	0.745832	0.771919	1	1	0.423	60S acidic ribosomal protein P0
L7-Cnt	s3	LOC776816	1.62931	1.40081	0.847092	0.783546	1	1	0.422466	actin, cytoplasmic 2
L7-Cnt	s3	FOXP1	1.49388	1.24177	0.804392	0.739906	1	1	0.417665	forkhead box protein P1
L7-Cnt	s3	BCL11B	1.34258	0.83417	0.769012	0.528079	1	1	0.389647	B-cell lymphoma/leukemia 11B
L7-Cnt	s3	SATB1	1.11212	0.606347	0.667751	0.412494	1	1	0.371804	DNA-binding protein SATB1
L7-Cnt	s3	RPS10	1.23224	1.1525	0.728345	0.727222	1	1	0.404406	40S ribosomal protein S10
L7-Cnt	s3	RACK1	0.989639	0.958219	0.640504	0.664062	1	1	0.399189	receptor of activated protein C kinase 1
L7-Cnt	s3	PTPRC	1.31464	1.07668	0.755185	0.674282	1	1	0.352675	receptor-type tyrosine-protein phosphatase C
L7-Cnt	s3	ELMO1	1.07781	0.794935	0.671818	0.55896	1	1	0.351635	engulfment and cell motility protein 1
L7-Cnt	s3	RPL39L	1.23015	1.34517	0.737292	0.785038	1	1	0.390802	60S ribosomal protein L39
L7-Cnt	s3	RPS3A	1.27801	1.19127	0.747865	0.738314	1	1	0.387133	40S ribosomal protein S3a
L7-Cnt	s3	ACTB	1.88055	1.75918	0.899553	0.854136	1	1	0.332576	actin, cytoplasmic 1
L7-Cnt	s3	KIF1BP	1.26258	1.12986	0.726718	0.6975	1	1	0.365637	KIF-binding protein
L7-Cnt	s4	FBRSL1	1.14115	0.828297	0.693596	0.588118	0.982411	1	0.475058	fibrosin-1-like protein
L7-Cnt	s4	TCF7	1.40163	0.790583	0.742857	0.492559	0.999968	1	0.465555	transcription factor 7
L7-Cnt	s4	RUNX1	1.40108	1.0278	0.768966	0.650093	1	1	0.422348	runt-related transcription factor 1
L7-Cnt	s4	BCL11B	1.39578	0.82826	0.763547	0.528686	1	1	0.411079	B-cell lymphoma/leukemia 11B
L7-Cnt	s4	PTMA	1.20024	0.995843	0.67931	0.671118	1	1	0.398788	prothymosin alpha
L7-Cnt	s4	RPLP0	1.22187	1.29619	0.716256	0.775205	1	1	0.417423	60S acidic ribosomal protein P0
L7-Cnt	s4	FOXP1	1.47794	1.24354	0.794581	0.740996	1	1	0.414681	forkhead box protein P1
L7-Cnt	s4	COX1	3.22803	2.83102	0.991133	0.974618	1	1	0.407925	cytochrome c oxidase subunit I
L7-Cnt	s4	ND2	1.21301	1.0291	0.712808	0.673883	1	1	0.379501	NADH dehydrogenase subunit 2
L7-Cnt	s4	ATP6	2.89287	2.47735	0.981773	0.945608	1	1	0.399324	ATP synthase F0 subunit 6
L7-Cnt	s4	ND5	1.35682	1.08731	0.759113	0.699619	1	1	0.398758	NADH dehydrogenase subunit 5
L7-Cnt	s4	TBL1X	1.09765	0.81322	0.656158	0.567791	1	1	0.355362	F-box-like/WD repeat-containing protein TBL1X
L7-Cnt	s4	PTPRC	1.32221	1.07584	0.758621	0.673901	1	1	0.353576	receptor-type tyrosine-protein phosphatase C
L7-Cnt	s4	ND3	1.99805	1.58277	0.905911	0.82763	1	1	0.38383	NADH dehydrogenase subunit 3
L7-Cnt	s4	ACTB	1.87472	1.75983	0.877833	0.85655	1	1	0.339884	actin, cytoplasmic 1
L7-Cnt	s4	COX2	3.06795	2.62319	0.989655	0.960833	1	1	0.381689	cytochrome c oxidase subunit II
L7-Cnt	s4	ELMO1	1.04354	0.798742	0.649754	0.561412	1	1	0.342737	engulfment and cell motility protein 1
L7-Cnt	s4	ND4	1.5281	1.22225	0.804433	0.730664	1	1	0.377423	NADH dehydrogenase subunit 4
L7-Cnt	s4	TOX	1.11924	0.691871	0.640394	0.441609	1	1	0.334856	thymocyte selection-associated high mobility group box protein TOX
L7-Cnt	s4	LOC776816	1.45351	1.42034	0.793103	0.789545	1	1	0.363516	actin, cytoplasmic 2
L7-Cnt	s5	ARHGAP15	2.78042	1.5365	0.987685	0.796619	2.06183e-42	3.73377e-38	0.986037	rho GTPase-activating protein 15
L7-Cnt	s5	LOC101749809	1.75785	0.608117	0.833744	0.425413	3.87081e-30	3.50483e-26	0.903264	connector enhancer of kinase suppressor of ras 2-like
L7-Cnt	s5	SATB1	1.53224	0.559666	0.830049	0.394461	5.65094e-29	2.78719e-25	0.628196	DNA-binding protein SATB1
L7-Cnt	s5	ELMO1	1.52991	0.744701	0.839901	0.540284	6.15648e-29	2.78719e-25	0.894991	engulfment and cell motility protein 1
L7-Cnt	s5	TBL1X	1.56516	0.761275	0.831281	0.548332	2.95279e-27	1.06944e-23	0.882519	F-box-like/WD repeat-containing protein TBL1X
L7-Cnt	s5	ITGA4	1.21884	0.500709	0.752463	0.400348	2.23009e-24	6.7308e-21	0.856926	integrin alpha-4
L7-Cnt	s5	IL7R	1.24625	0.397743	0.732759	0.311154	3.08157e-23	7.97202e-20	0.846701	interleukin-7 receptor subunit alpha
L7-Cnt	s5	KCNQ5	1.42324	0.652698	0.76601	0.460564	3.43301e-22	7.77106e-19	0.84004	potassium voltage-gated channel subfamily KQT member 5
L7-Cnt	s5	CEP85L	1.11722	0.534386	0.716749	0.426632	4.69829e-21	9.45347e-18	0.828002	centrosomal protein of 85 kDa-like
L7-Cnt	s5	THEMIS	1.08355	0.368802	0.688424	0.289023	2.932e-20	5.30955e-17	0.81939	protein THEMIS
L7-Cnt	s5	PTPRC	1.77368	1.02568	0.875616	0.660901	6.56909e-20	1.04133e-16	0.64349	receptor-type tyrosine-protein phosphatase C
L7-Cnt	s5	TOX	1.71524	0.625649	0.843596	0.419031	6.90042e-20	1.04133e-16	0.605167	thymocyte selection-associated high mobility group box protein TOX
L7-Cnt	s5	PDE3B	1.15706	0.496866	0.713054	0.386171	2.11237e-19	2.94254e-16	0.611358	cGMP-inhibited 3',5'-cyclic phosphodiesterase B
L7-Cnt	s5	ARHGEF3	1.0147	0.433304	0.656404	0.34499	7.68103e-19	9.93541e-16	0.804682	rho guanine nucleotide exchange factor 3
L7-Cnt	s5	ERBIN	1.0563	0.461721	0.67734	0.379802	1.09596e-18	1.32312e-15	0.805002	erbin
L7-Cnt	s5	PRKCE	0.990907	0.361401	0.66133	0.295531	1.8295e-18	2.07065e-15	0.801768	protein kinase C epsilon type
L7-Cnt	s5	CD44	2.03246	0.942875	0.876847	0.601458	8.93509e-18	9.51798e-15	0.634732	CD44 antigen
L7-Cnt	s5	P2RY8	1.25936	0.635234	0.724138	0.464664	1.36355e-17	1.37181e-14	0.596099	P2Y purinoceptor 8
L7-Cnt	s5	TRPS1	1.29277	0.485253	0.748768	0.359818	1.82036e-16	1.735e-13	0.627492	zinc finger transcription factor Trps1
L7-Cnt	s5	CELF2	1.22544	0.653516	0.753695	0.493553	1.96938e-15	1.69827e-12	0.599078	CUGBP Elav-like family member 2
L7-Cnt	s6	RPS23	2.89744	1.92894	0.998158	0.873025	1.54988e-19	2.80667e-15	0.622683	40S ribosomal protein S23
L7-Cnt	s6	RPS15A	2.19574	1.27104	0.9848	0.740924	6.6943e-16	6.06135e-12	0.778271	40S ribosomal protein S15a
L7-Cnt	s6	RPL29	2.33351	1.28615	0.986642	0.727384	2.25306e-13	1.36002e-09	0.7521	60S ribosomal protein L29
L7-Cnt	s6	RPLP2	2.45934	1.69934	0.989406	0.845864	9.30378e-13	4.21206e-09	0.745314	60S acidic ribosomal protein P2
L7-Cnt	s6	RPS27	2.62475	1.80067	0.989406	0.867979	1.62712e-11	5.89312e-08	0.731038	40S ribosomal protein S27
L7-Cnt	s6	RPS16	1.72454	0.943274	0.941502	0.626533	7.05652e-11	2.12977e-07	0.723354	40S ribosomal protein S16
L7-Cnt	s6	RPS11	1.93359	1.14048	0.964532	0.695934	8.36926e-11	2.16513e-07	0.722468	40S ribosomal protein S11
L7-Cnt	s6	BTG1	0.870709	0.518191	0.701981	0.419288	3.91566e-10	8.86358e-07	0.582607	protein BTG1
L7-Cnt	s6	RPS28	2.27081	1.47014	0.988945	0.800773	2.48733e-09	5.00479e-06	0.703648	40S ribosomal protein S28
L7-Cnt	s6	RPL15	1.82404	1.24053	0.95532	0.752737	1.2027e-08	2.17797e-05	0.694306	60S ribosomal protein L15
L7-Cnt	s6	RPL31	1.75618	0.936543	0.943344	0.621956	1.7804e-08	2.93103e-05	0.691905	60S ribosomal protein L31
L7-Cnt	s6	RPS26	1.67572	1.09118	0.929065	0.700353	4.47597e-08	6.7546e-05	0.686161	40S ribosomal protein S26
L7-Cnt	s6	RPL5	1.11593	0.668372	0.794565	0.51564	2.334e-07	0.000325126	0.674687	60S ribosomal protein L5
L7-Cnt	s6	RPL21	2.21463	1.51997	0.976969	0.80423	4.86619e-07	0.000629442	0.670529	60S ribosomal protein L21
L7-Cnt	s6	RPS15	2.40379	1.74893	0.99217	0.861574	1.13858e-06	0.00137457	0.664616	40S ribosomal protein S15
L7-Cnt	s6	RPL22	1.51829	0.963232	0.906495	0.647221	4.05983e-06	0.00459497	0.655316	60S ribosomal protein L22
L7-Cnt	s6	RPL30	1.34132	0.718472	0.868724	0.530003	7.23758e-06	0.0072814	0.650833	60S ribosomal protein L30
L7-Cnt	s6	RPS17	2.26184	1.49697	0.982497	0.802803	8.71958e-06	0.00831068	0.649581	40S ribosomal protein S17
L7-Cnt	s6	PLACL2	1.38566	0.803533	0.850299	0.532469	1.02769e-05	0.00930521	0.548886	PLAC8 like 2
L7-Cnt	s6	RPS4Y1	1.54018	0.880121	0.914786	0.599787	1.22911e-05	0.010599	0.646856	40S ribosomal protein S4
L7-Cnt	s7	PTMS	0.867103	0.457401	0.658399	0.37224	1.07717e-09	1.95065e-05	0.590127	parathymosin
L7-Cnt	s7	PTMA	1.55336	0.956607	0.874859	0.64939	7.19954e-09	6.51882e-05	0.701724	prothymosin alpha
L7-Cnt	s7	YBX1	0.911421	0.601408	0.67531	0.466876	0.0669059	1	0.552511	Y-box-binding protein 1
L7-Cnt	s7	MYH9	0.937179	0.691336	0.719278	0.517942	0.135745	1	0.512444	myosin-9
L7-Cnt	s7	EEF1G	0.842266	0.650474	0.67982	0.512778	0.223866	1	0.526613	eukaryotic translation elongation factor 1 gamma
L7-Cnt	s7	TCF7	1.56989	0.771888	0.870349	0.478394	0.361731	1	0.50399	transcription factor 7
L7-Cnt	s7	RPLP0	1.5584	1.2588	0.903044	0.754451	0.413864	1	0.507757	60S acidic ribosomal protein P0
L7-Cnt	s7	PPIA	1.02907	0.728573	0.745209	0.534639	0.756004	1	0.475491	peptidyl-prolyl cis-trans isomerase A
L7-Cnt	s7	RPL4	1.71405	1.32774	0.925592	0.76855	0.822363	1	0.489366	60S ribosomal protein L4
L7-Cnt	s7	H3F3C	0.86839	0.629219	0.697858	0.493503	0.904801	1	0.485112	histone H3.2
L7-Cnt	s7	RPSAP58	1.58724	1.18926	0.901917	0.723012	0.950309	1	0.481045	40S ribosomal protein SA
L7-Cnt	s7	LOC776816	1.81793	1.37985	0.932356	0.774072	0.967086	1	0.478836	actin, cytoplasmic 2
L7-Cnt	s7	PABPC1	0.845261	0.748087	0.683202	0.577548	0.969979	1	0.47335	polyadenylate-binding protein 1
L7-Cnt	s7	EEF2	1.01779	0.785521	0.749718	0.570771	0.974066	1	0.477754	elongation factor 2
L7-Cnt	s7	RPL6	1.67186	1.32035	0.92221	0.763302	0.997901	1	0.467065	60S ribosomal protein L6
L7-Cnt	s7	NPM1	0.837566	0.588131	0.661781	0.469981	0.999465	1	0.462831	nucleophosmin
L7-Cnt	s7	RPS2	1.01007	0.812892	0.741826	0.568008	0.999897	1	0.368801	40S ribosomal protein S2
L7-Cnt	s7	RPL7	1.19125	0.915001	0.828636	0.61419	0.999939	1	0.455858	60S ribosomal protein L7
L7-Cnt	s7	EEF1D	0.768945	0.607639	0.632469	0.484578	0.999967	1	0.454847	elongation factor 1-delta
L7-Cnt	s7	RPS27A	1.4774	1.22428	0.895152	0.735315	0.999987	1	0.451691	ubiquitin-40S ribosomal protein S27a
L7-Cnt	s8	FTH1	2.72286	0.808824	0.958621	0.58087	2.76735e-23	5.01139e-19	0.85457	ferritin heavy chain
L7-Cnt	s8	IFI30	1.48241	0.359143	0.70069	0.305545	3.50826e-15	3.17655e-11	0.774531	gamma-interferon-inducible lysosomal thiol reductase
L7-Cnt	s8	BLB2	1.57886	0.196908	0.677241	0.168068	1.12044e-13	6.76333e-10	0.757824	uncharacterized protein LOC101747454
L7-Cnt	s8	CD74	1.88601	0.344871	0.755862	0.262303	3.74871e-13	1.69713e-09	0.755415	HLA class II histocompatibility antigen gamma chain
L7-Cnt	s8	ACTB	2.43315	1.69778	0.93931	0.849719	9.32702e-10	3.37806e-06	0.586875	actin, cytoplasmic 1
L7-Cnt	s8	DSTN	0.893103	0.579748	0.616552	0.477915	1.82132e-05	0.0329822	0.564929	destrin
L7-Cnt	s8	TMSB4X	2.91385	1.9117	0.948966	0.890828	0.0318283	1	0.522969	thymosin beta-4
L7-Cnt	s8	PABPC1	0.909852	0.74091	0.633103	0.583114	0.212945	1	0.509727	polyadenylate-binding protein 1
L7-Cnt	s8	LOC101747587	1.04686	0.803731	0.673103	0.602443	0.657854	1	0.493485	polyubiquitin-B
L7-Cnt	s8	PPIA	1.062	0.724914	0.635862	0.546789	0.783089	1	0.472482	peptidyl-prolyl cis-trans isomerase A
L7-Cnt	s8	RPL39L	1.59303	1.30485	0.81931	0.775925	0.968859	1	0.433201	60S ribosomal protein L39
L7-Cnt	s8	RPS20	1.24172	0.925857	0.675862	0.638076	0.994812	1	0.468356	40S ribosomal protein S20
L7-Cnt	s8	RPS8	1.57476	1.34599	0.784828	0.768278	0.998864	1	0.46222	40S ribosomal protein S8
L7-Cnt	s8	RPLP0	1.39524	1.27693	0.76	0.770345	0.998995	1	0.455439	60S acidic ribosomal protein P0
L7-Cnt	s8	ITGB1BP3	1.16285	0.840656	0.677241	0.605884	0.998998	1	0.461881	integrin beta 1 binding protein 3
L7-Cnt	s8	RPL38	1.24452	0.945709	0.72	0.635829	0.999623	1	0.458364	60S ribosomal protein L38
L7-Cnt	s8	RPS2	0.947024	0.819897	0.602759	0.58346	0.999939	1	0.365634	40S ribosomal protein S2
L7-Cnt	s8	RACK1	1.10236	0.945695	0.693793	0.658141	1	1	0.434954	receptor of activated protein C kinase 1
L7-Cnt	s8	RPL7	1.08289	0.927041	0.649655	0.634076	1	1	0.4339	60S ribosomal protein L7
L7-Cnt	s8	RPSAP58	1.38238	1.21202	0.721379	0.743072	1	1	0.431678	40S ribosomal protein SA
L7-Cnt	s9	LOC769232	1.68063	0.481592	0.878571	0.351053	2.31162e-31	4.18611e-27	0.920196	Ig heavy chain Mem5-like
L7-Cnt	s9	ETS1	1.19825	0.584874	0.776786	0.451573	2.03753e-20	1.84489e-16	0.622566	protein C-ets-1
L7-Cnt	s9	TARP	0.870666	0.234756	0.610714	0.178674	5.99801e-18	3.6206e-14	0.796454	TCR gamma alternate reading frame protein
L7-Cnt	s9	PREX1	0.884188	0.385896	0.651786	0.314453	2.76569e-14	1.00168e-10	0.612901	phosphatidylinositol 3,4,5-trisphosphate-dependent Rac exchanger 1 protein
L7-Cnt	s9	HSPA8	0.829021	0.553818	0.619643	0.441813	0.000153768	0.0647579	0.554112	heat shock cognate 71 kDa protein
L7-Cnt	s9	GPX1	0.92913	0.42404	0.658929	0.358491	0.00524687	1	0.540006	glutathione peroxidase 1
L7-Cnt	s9	AKAP13	0.838569	0.559213	0.633929	0.441971	0.00585527	1	0.535383	A-kinase anchor protein 13
L7-Cnt	s9	JUND	0.843648	0.589996	0.623214	0.465202	0.174938	1	0.533099	transcription factor jun-D
L7-Cnt	s9	LOC776816	1.85963	1.37522	0.919643	0.775485	0.314765	1	0.506601	actin, cytoplasmic 2
L7-Cnt	s9	LOC101747587	1.08084	0.799956	0.733929	0.595685	0.342202	1	0.506515	polyubiquitin-B
L7-Cnt	s9	H3F3C	0.883923	0.627493	0.639286	0.500011	0.59088	1	0.496897	histone H3.2
L7-Cnt	s9	AFF2	0.970744	0.620255	0.678571	0.474837	0.89002	1	0.480911	AF4/FMR2 family member 2
L7-Cnt	s9	EEF2	1.01441	0.785897	0.710714	0.575105	0.918063	1	0.481061	elongation factor 2
L7-Cnt	s9	PABPC1	0.852149	0.747321	0.666071	0.579451	0.933611	1	0.476119	polyadenylate-binding protein 1
L7-Cnt	s9	MYH9	0.812713	0.705165	0.626786	0.528219	0.998457	1	0.454619	myosin-9
L7-Cnt	s9	CD3D	1.08789	0.616948	0.7375	0.453672	0.999707	1	0.45311	T-cell surface glycoprotein CD3 delta chain
L7-Cnt	s9	TPT1	1.1505	0.792027	0.735714	0.568318	0.999734	1	0.45273	translationally-controlled tumor protein homolog
L7-Cnt	s9	RPS20	1.15185	0.935843	0.739286	0.631029	0.999999	1	0.435399	40S ribosomal protein S20
L7-Cnt	s9	RPL7	1.10283	0.924825	0.735714	0.624514	0.999999	1	0.435025	60S ribosomal protein L7
L7-Cnt	s9	RPS3A	1.45313	1.17181	0.857143	0.726172	0.999999	1	0.434483	40S ribosomal protein S3a
L7-Cnt	s10	IGLL1	6.78398	0.693722	1	0.493029	6.37767e-42	1.15493e-37	0.999926	Ig lambda chain V-1 region
L7-Cnt	s10	JCHAIN	3.70637	0.0873439	1	0.0715218	4.32359e-37	3.91479e-33	0.998935	immunoglobulin J chain
L7-Cnt	s10	HSP90B1	1.71853	0.144211	0.915493	0.136771	4.04434e-29	2.4413e-25	0.938644	endoplasmin
L7-Cnt	s10	SERP1	1.40049	0.16212	0.901408	0.155897	1.66041e-26	7.51709e-23	0.917014	stress-associated endoplasmic reticulum protein 1
L7-Cnt	s10	PPIB	1.60018	0.211177	0.901408	0.199469	3.32532e-26	1.19818e-22	0.914446	peptidyl-prolyl cis-trans isomerase B
L7-Cnt	s10	MANF	1.3085	0.108031	0.873239	0.105926	3.96989e-26	1.19818e-22	0.913788	mesencephalic astrocyte-derived neurotrophic factor
L7-Cnt	s10	SEC61G	1.16081	0.109753	0.859155	0.108313	5.9914e-25	1.54998e-21	0.903583	protein transport protein Sec61 subunit gamma
L7-Cnt	s10	HDLBP	1.23807	0.0811563	0.816901	0.0790531	3.40619e-22	7.71033e-19	0.878684	vigilin
L7-Cnt	s10	SEC61B	0.939485	0.0879168	0.816901	0.0873218	1.89447e-21	3.81189e-18	0.871667	protein transport protein Sec61 subunit beta
L7-Cnt	s10	MZB1	1.43048	0.0332631	0.873239	0.0318292	3.90377e-21	6.46767e-18	0.933659	marginal zone B- and B1-cell-specific protein
L7-Cnt	s10	TXNDC5	1.44109	0.0139051	0.873239	0.0137558	3.92867e-21	6.46767e-18	0.933628	thioredoxin domain-containing protein 5
L7-Cnt	s10	LOC422643	1.80128	0.00926699	0.859155	0.00754181	9.78036e-21	1.47594e-17	0.929142	uncharacterized protein LOC422643
L7-Cnt	s10	HSPA5	1.10323	0.210603	0.830986	0.187618	1.44875e-18	2.0181e-15	0.843201	endoplasmic reticulum chaperone BiP
L7-Cnt	s10	FKBP11	1.16387	0.0294986	0.816901	0.0296294	2.04281e-18	2.64238e-15	0.901891	peptidyl-prolyl cis-trans isomerase FKBP11
L7-Cnt	s10	SSR2	1.00428	0.110137	0.732394	0.109348	4.48079e-17	5.40951e-14	0.827544	translocon-associated protein subunit beta
L7-Cnt	s10	CALR	1.06085	0.216778	0.802817	0.200131	2.61092e-16	2.95508e-13	0.813616	calreticulin
L7-Cnt	s10	PDIA4	1.04362	0.0705739	0.746479	0.0705153	7.77068e-15	8.2776e-12	0.855878	protein disulfide-isomerase A4
L7-Cnt	s10	TMED2	0.674299	0.0959102	0.647887	0.0960126	7.52448e-13	7.57004e-10	0.76879	transmembrane emp24 domain-containing protein 2
L7-Cnt	s10	CHCHD2	0.841464	0.225545	0.774648	0.209353	1.28336e-12	1.22318e-09	0.775636	coiled-coil-helix-coiled-coil-helix domain-containing protein 2
L7-Cnt	s10	SSR1	0.742641	0.0738016	0.647887	0.0745984	2.96446e-11	2.68417e-08	0.80319	translocon-associated protein subunit alpha
L7-MDV	s1	TMSB4X	2.85502	1.66266	0.967719	0.821917	3.8147e-19	6.90804e-15	0.614319	thymosin beta-4
L7-MDV	s1	RPSAP58	1.90203	1.07186	0.929699	0.666278	4.34533e-10	3.93448e-06	0.69458	40S ribosomal protein SA
L7-MDV	s1	RPS23	2.30661	1.24234	0.963415	0.710371	1.43419e-06	0.00649294	0.648542	40S ribosomal protein S23
L7-MDV	s1	RPL14	1.50827	0.717613	0.83429	0.528029	1.18116e-05	0.0356495	0.633853	60S ribosomal protein L14
L7-MDV	s1	RPS20	1.56253	0.687292	0.850789	0.503074	1.70051e-05	0.0439921	0.63133	40S ribosomal protein S20
L7-MDV	s1	RPS3	1.37303	0.78432	0.812769	0.567214	3.94906e-05	0.0794595	0.624841	40S ribosomal protein S3
L7-MDV	s1	RPS11	1.59721	0.757072	0.861549	0.534593	6.96731e-05	0.122614	0.620733	40S ribosomal protein S11
L7-MDV	s1	RACK1	1.08941	0.662346	0.721664	0.502642	7.44796e-05	0.122614	0.61896	receptor of activated protein C kinase 1
L7-MDV	s1	RPS26	1.694	1.02456	0.878766	0.656802	0.000100947	0.152337	0.617859	40S ribosomal protein S26
L7-MDV	s1	RPL13	1.75553	1.27603	0.898135	0.737978	0.000357266	0.431315	0.607351	60S ribosomal protein L13
L7-MDV	s1	RPL8	1.44079	0.734502	0.82066	0.525708	0.000470683	0.501389	0.604637	60S ribosomal protein L8
L7-MDV	s1	RPL37A	1.8107	0.930315	0.903156	0.611172	0.000544684	0.547982	0.603626	60S ribosomal protein L37a
L7-MDV	s1	GAPDH	1.53483	0.725358	0.823529	0.487232	0.00114002	0.891979	0.539271	glyceraldehyde-3-phosphate dehydrogenase
L7-MDV	s1	RPLP2	1.79444	1.29279	0.897418	0.759544	0.0014611	0.891979	0.594402	60S acidic ribosomal protein P2
L7-MDV	s1	RPL34	1.70929	0.819456	0.897418	0.557086	0.00148123	0.891979	0.594264	60S ribosomal protein L34
L7-MDV	s1	RPS4Y1	1.278	0.589718	0.780488	0.456906	0.00186529	0.891979	0.591557	40S ribosomal protein S4
L7-MDV	s1	RPL21	2.00241	1.25523	0.935438	0.729731	0.00255743	0.891979	0.588855	60S ribosomal protein L21
L7-MDV	s1	RPL30	1.20075	0.466935	0.760402	0.373902	0.00312397	0.891979	0.58614	60S ribosomal protein L30
L7-MDV	s1	RPLP1	2.30407	1.3551	0.951937	0.752134	0.00431357	0.891979	0.583365	60S acidic ribosomal protein P1
L7-MDV	s1	RPS28	1.83261	1.23312	0.911765	0.726629	0.00437246	0.891979	0.583189	40S ribosomal protein S28
L7-MDV	s2	KIF1BP	1.69091	1.03799	0.883527	0.647555	0.0443105	1	0.526654	KIF-binding protein
L7-MDV	s2	GNLY	3.31274	1.46233	0.965058	0.601919	0.0462039	1	0.526356	granulysin
L7-MDV	s2	UTRN	0.917411	0.576735	0.643927	0.424378	0.995115	1	0.444833	utrophin
L7-MDV	s2	ARID1B	0.803177	0.678847	0.602329	0.512326	0.999996	1	0.405316	AT-rich interactive domain-containing protein 1B
L7-MDV	s2	COX3	3.88481	3.29921	0.993344	0.984602	0.999997	1	0.433435	cytochrome c oxidase subunit III
L7-MDV	s2	RPS10	1.09852	0.980841	0.720466	0.651522	0.999999	1	0.431988	40S ribosomal protein S10
L7-MDV	s2	LOC776816	1.50644	1.24102	0.845258	0.732998	1	1	0.417758	actin, cytoplasmic 2
L7-MDV	s2	ND3	2.27978	1.74911	0.950083	0.831458	1	1	0.414898	NADH dehydrogenase subunit 3
L7-MDV	s2	RPL4	1.29806	1.15606	0.787022	0.706031	1	1	0.409321	60S ribosomal protein L4
L7-MDV	s2	RPL13	1.54328	1.30635	0.851913	0.744581	1	1	0.418288	60S ribosomal protein L13
L7-MDV	s2	COX1	3.44167	3.05636	0.998336	0.971974	1	1	0.413146	cytochrome c oxidase subunit I
L7-MDV	s2	ND5	1.37105	1.18583	0.788686	0.718513	1	1	0.411441	NADH dehydrogenase subunit 5
L7-MDV	s2	RPLP0	1.55675	1.33159	0.853577	0.745269	1	1	0.411367	60S acidic ribosomal protein P0
L7-MDV	s2	RPS15	1.89851	1.63736	0.913478	0.824601	1	1	0.407594	40S ribosomal protein S15
L7-MDV	s2	RPLP2	1.54432	1.32852	0.858569	0.765094	1	1	0.404353	60S acidic ribosomal protein P2
L7-MDV	s2	ELMO1	1.04656	0.842161	0.700499	0.571592	1	1	0.324208	engulfment and cell motility protein 1
L7-MDV	s2	CELF2	0.898174	0.732088	0.633943	0.509446	1	1	0.323671	CUGBP Elav-like family member 2
L7-MDV	s2	RPS27A	1.07575	1.04405	0.702163	0.671108	1	1	0.377965	ubiquitin-40S ribosomal protein S27a
L7-MDV	s2	ND4	1.62181	1.41282	0.87188	0.762988	1	1	0.367675	NADH dehydrogenase subunit 4
L7-MDV	s2	RPL6	1.29266	1.18688	0.78203	0.702535	1	1	0.37402	60S ribosomal protein L6
L7-MDV	s3	ACTB	3.31645	2.02437	1	0.846629	5.28056e-38	9.56257e-34	0.91679	actin, cytoplasmic 1
L7-MDV	s3	GZMA	1.14326	0.223462	0.731801	0.15478	7.62074e-22	6.9002e-18	0.804126	granzyme A
L7-MDV	s3	PTMS	1.03583	0.442625	0.782886	0.34349	3.88778e-15	2.34679e-11	0.750131	parathymosin
L7-MDV	s3	CD3D	0.7602	0.427932	0.67433	0.344503	1.32957e-06	0.00267523	0.570823	T-cell surface glycoprotein CD3 delta chain
L7-MDV	s3	ARPC4	0.683332	0.375067	0.619413	0.307363	1.18463e-05	0.0178771	0.632423	actin-related protein 2/3 complex subunit 4
L7-MDV	s3	DSTN	1.06681	0.632098	0.798212	0.465714	0.000533978	0.333441	0.541738	destrin
L7-MDV	s3	RAC2	0.784285	0.394864	0.65645	0.314242	0.00381492	1	0.540338	ras-related C3 botulinum toxin substrate 2
L7-MDV	s3	HNRNPA3	0.66343	0.467235	0.61175	0.383581	0.00482693	1	0.581156	heterogeneous nuclear ribonucleoprotein A3
L7-MDV	s3	EEF2	0.846654	0.579704	0.726692	0.440523	0.00766447	1	0.537129	elongation factor 2
L7-MDV	s3	PLACL2	1.12563	0.691741	0.818646	0.473183	0.0138546	1	0.527071	PLAC8 like 2
L7-MDV	s3	LOC107056413	0.696844	0.472125	0.624521	0.375771	0.0157905	1	0.532223	protein tyrosine phosphatase receptor type C-associated protein
L7-MDV	s3	LOC776816	1.74851	1.20644	0.94636	0.718555	0.0458562	1	0.521737	actin, cytoplasmic 2
L7-MDV	s3	RPL4	1.56567	1.11783	0.924649	0.68637	0.0503666	1	0.521145	60S ribosomal protein L4
L7-MDV	s3	MYH9	0.778379	0.548277	0.661558	0.422051	0.0538907	1	0.524389	myosin-9
L7-MDV	s3	HMGN4	0.763404	0.374765	0.666667	0.296303	0.0874364	1	0.516864	non-histone chromosomal protein HMG-17
L7-MDV	s3	EEF1G	0.776643	0.613219	0.67433	0.458299	0.14296	1	0.533968	eukaryotic translation elongation factor 1 gamma
L7-MDV	s3	HMGB1	0.999972	0.549388	0.759898	0.40253	0.150938	1	0.533271	high mobility group protein B1
L7-MDV	s3	YBX1	1.12556	0.651673	0.796935	0.463134	0.253025	1	0.521501	Y-box-binding protein 1
L7-MDV	s3	CYTB	2.58971	1.82758	0.997446	0.84598	0.284326	1	0.507785	cytochrome b
L7-MDV	s3	TRBV6-5	0.68472	0.454345	0.614304	0.348879	0.420403	1	0.504073	T cell receptor beta chain MC.7.G5
L7-MDV	s4	IGLL1	5.38695	0.105601	1	0.0796475	1.41506e-41	2.56254e-37	0.999711	Ig lambda chain V-1 region
L7-MDV	s4	PPIB	1.63935	0.271934	0.920455	0.245036	1.26744e-31	1.1476e-27	0.93232	peptidyl-prolyl cis-trans isomerase B
L7-MDV	s4	SEC61G	1.46687	0.125921	0.840909	0.121479	8.52311e-29	4.05865e-25	0.911191	protein transport protein Sec61 subunit gamma
L7-MDV	s4	JCHAIN	2.19628	0.010455	0.909091	0.00982132	8.96494e-29	4.05865e-25	0.952589	immunoglobulin J chain
L7-MDV	s4	HSP90B1	1.43399	0.161165	0.784091	0.152257	8.35672e-24	3.02664e-20	0.871021	endoplasmin
L7-MDV	s4	LOC422643	1.32159	0.00330952	0.761364	0.00253986	1.14123e-20	3.44442e-17	0.878175	uncharacterized protein LOC422643
L7-MDV	s4	SERP1	1.18142	0.162488	0.715909	0.155651	1.46719e-19	3.79563e-16	0.833154	stress-associated endoplasmic reticulum protein 1
L7-MDV	s4	SEC61B	0.951597	0.142249	0.659091	0.139863	7.09383e-17	1.60578e-13	0.719023	protein transport protein Sec61 subunit beta
L7-MDV	s4	TXNDC5	0.990412	0.0126479	0.659091	0.0128967	2.309e-15	4.30477e-12	0.820464	thioredoxin domain-containing protein 5
L7-MDV	s4	MANF	0.920626	0.151165	0.659091	0.14453	2.37714e-15	4.30477e-12	0.790897	mesencephalic astrocyte-derived neurotrophic factor
L7-MDV	s4	RPL11	1.3212	0.456112	0.818182	0.359464	0.00339815	1	0.584873	60S ribosomal protein L11
L7-MDV	s4	OST4	0.887518	0.338458	0.636364	0.294571	0.00853181	1	0.572527	dolichyl-diphosphooligosaccharide--protein glycosyltransferase subunit 4
L7-MDV	s4	ATP5B	0.842933	0.329113	0.613636	0.288258	0.0088788	1	0.574647	ATP synthase subunit beta, mitochondrial
L7-MDV	s4	RPL38	1.91768	0.84734	0.931818	0.556202	0.0368439	1	0.556753	60S ribosomal protein L38
L7-MDV	s4	ATP5G3	0.922358	0.310668	0.636364	0.270303	0.0480067	1	0.550884	ATP synthase F(0) complex subunit C3, mitochondrial
L7-MDV	s4	UBA52	1.60948	0.957161	0.875	0.636497	0.114603	1	0.538085	ubiquitin-60S ribosomal protein L40
L7-MDV	s4	PTMA	1.54377	1.04274	0.818182	0.645092	0.126544	1	0.536194	prothymosin alpha
L7-MDV	s4	ITGB1BP3	1.26062	0.594651	0.806818	0.450909	0.159163	1	0.53145	integrin beta 1 binding protein 3
L7-MDV	s4	RPL39L	1.87214	1.12626	0.909091	0.691529	0.261454	1	0.520274	60S ribosomal protein L39
L7-MDV	s4	RPS13	1.05813	0.424676	0.715909	0.34101	0.323695	1	0.51427	40S ribosomal protein S13
L7-MDV	s5	TCF7	1.2203	0.430518	0.69609	0.317727	1.33444e-06	0.0241653	0.590729	transcription factor 7
L7-MDV	s5	FBRSL1	1.27694	0.733617	0.743483	0.533877	0.782523	1	0.484788	fibrosin-1-like protein
L7-MDV	s5	BCL11B	1.51634	0.797688	0.802133	0.529815	0.885005	1	0.476517	B-cell lymphoma/leukemia 11B
L7-MDV	s5	PLACL2	1.0329	0.704988	0.630332	0.500085	0.986148	1	0.472929	PLAC8 like 2
L7-MDV	s5	RUNX1	1.38438	0.81109	0.763033	0.524328	0.999995	1	0.413547	runt-related transcription factor 1
L7-MDV	s5	ND2	1.19366	1.09752	0.688981	0.689424	1	1	0.433318	NADH dehydrogenase subunit 2
L7-MDV	s5	FOXP1	1.37118	1.02678	0.752962	0.637671	1	1	0.356221	forkhead box protein P1
L7-MDV	s5	ELMO1	1.09549	0.835172	0.672986	0.575523	1	1	0.351153	engulfment and cell motility protein 1
L7-MDV	s5	CELF2	0.936206	0.726655	0.601303	0.514108	1	1	0.349577	CUGBP Elav-like family member 2
L7-MDV	s5	TBL1X	1.06559	0.750607	0.654621	0.525589	1	1	0.328562	F-box-like/WD repeat-containing protein TBL1X
L7-MDV	s5	COX1	3.38014	3.06515	0.994076	0.972583	1	1	0.394373	cytochrome c oxidase subunit I
L7-MDV	s5	PTPRC	1.30898	0.940287	0.754147	0.604849	1	1	0.310593	receptor-type tyrosine-protein phosphatase C
L7-MDV	s5	RPS10	0.968008	0.999485	0.62263	0.665499	1	1	0.394884	40S ribosomal protein S10
L7-MDV	s5	ND5	1.25302	1.2027	0.729265	0.727002	1	1	0.376131	NADH dehydrogenase subunit 5
L7-MDV	s5	RPL4	1.11628	1.18203	0.672986	0.722322	1	1	0.354742	60S ribosomal protein L4
L7-MDV	s5	PTMA	1.07557	1.10962	0.643365	0.670066	1	1	0.372762	prothymosin alpha
L7-MDV	s5	ATP6	3.08291	2.87244	0.983412	0.969528	1	1	0.34287	ATP synthase F0 subunit 6
L7-MDV	s5	RPLP2	1.34629	1.35681	0.755332	0.779842	1	1	0.354708	60S acidic ribosomal protein P2
L7-MDV	s5	RPL13	1.31152	1.33946	0.738744	0.760748	1	1	0.354734	60S ribosomal protein L13
L7-MDV	s5	ARHGAP15	2.23721	1.60258	0.938389	0.800966	1	1	0.223686	rho GTPase-activating protein 15
L7-MDV	s6	ND6	2.80073	1.83892	0.962572	0.850397	2.77368e-18	5.02285e-14	0.618013	NADH dehydrogenase subunit 6
L7-MDV	s6	ATP6	3.49474	2.81361	0.993282	0.968118	5.96997e-07	0.00360367	0.566326	ATP synthase F0 subunit 6
L7-MDV	s6	COX3	4.05752	3.27454	0.997121	0.984063	3.39172e-06	0.0153552	0.566565	cytochrome c oxidase subunit III
L7-MDV	s6	ND3	2.5174	1.71517	0.972169	0.828303	8.2691e-06	0.029949	0.558821	NADH dehydrogenase subunit 3
L7-MDV	s6	COX2	3.61357	2.89589	0.99904	0.972335	2.68214e-05	0.0809515	0.555162	cytochrome c oxidase subunit II
L7-MDV	s6	COX1	3.62569	3.03007	0.996161	0.972285	5.62367e-05	0.145484	0.578801	cytochrome c oxidase subunit I
L7-MDV	s6	ND1	2.41749	1.70901	0.961612	0.835851	0.0678743	1	0.520374	NADH dehydrogenase subunit 1
L7-MDV	s6	ND5	1.6507	1.14588	0.892514	0.703681	0.112732	1	0.516547	NADH dehydrogenase subunit 5
L7-MDV	s6	ND4	1.99018	1.3602	0.927063	0.755105	0.167966	1	0.51314	NADH dehydrogenase subunit 4
L7-MDV	s6	CYTB	2.51892	1.83769	0.964491	0.850688	0.715705	1	0.492215	cytochrome b
L7-MDV	s6	ND2	1.41886	1.06535	0.830134	0.669259	0.968385	1	0.462187	NADH dehydrogenase subunit 2
L7-MDV	s6	PTMA	1.38082	1.06602	0.785029	0.649828	0.997263	1	0.467263	prothymosin alpha
L7-MDV	s6	FTH1	1.17205	0.822455	0.708253	0.544174	0.999776	1	0.458872	ferritin heavy chain
L7-MDV	s6	PLACL2	0.986251	0.711653	0.649712	0.497316	0.999871	1	0.450637	PLAC8 like 2
L7-MDV	s6	HMGB1	0.823281	0.57463	0.600768	0.425263	0.999999	1	0.435142	high mobility group protein B1
L7-MDV	s6	RPL4	1.357	1.14764	0.808061	0.703026	1	1	0.432101	60S ribosomal protein L4
L7-MDV	s6	LOC776816	1.49252	1.24301	0.832054	0.734884	1	1	0.41648	actin, cytoplasmic 2
L7-MDV	s6	RPS10	1.05657	0.986833	0.711132	0.652856	1	1	0.419591	40S ribosomal protein S10
L7-MDV	s6	YBX1	0.851496	0.690824	0.614203	0.489238	1	1	0.400724	Y-box-binding protein 1
L7-MDV	s6	DSTN	0.810105	0.66877	0.613244	0.492138	1	1	0.400683	destrin
L7-MDV	s7	PRKCH	1.0016	0.288077	0.652941	0.249932	7.08398e-17	1.28284e-12	0.652726	protein kinase C eta type
L7-MDV	s7	FRMD8	6.62944	4.79056	1	0.983388	4.36852e-12	1.97774e-08	0.664694	FERM domain-containing protein 8
L7-MDV	s7	CBLB	1.2823	0.53592	0.758824	0.402362	4.02848e-07	0.00104217	0.617356	E3 ubiquitin-protein ligase CBL-B
L7-MDV	s7	FUS	1.23881	0.651462	0.729412	0.480625	9.12471e-07	0.00183599	0.579589	RNA-binding protein FUS
L7-MDV	s7	VAV3	1.38042	0.480488	0.764706	0.3592	2.22837e-06	0.00403536	0.609399	guanine nucleotide exchange factor VAV3
L7-MDV	s7	JARID2	1.01159	0.465528	0.623529	0.364349	0.0271563	1	0.54506	protein Jumonji
L7-MDV	s7	TSPAN4	1.1261	0.618116	0.682353	0.460725	0.770733	1	0.482335	tetraspanin-4
L7-MDV	s7	ARID1B	0.925248	0.661408	0.617647	0.510137	0.946343	1	0.461972	AT-rich interactive domain-containing protein 1B
L7-MDV	s7	AFF2	0.95571	0.578024	0.611765	0.424552	0.999983	1	0.401945	AF4/FMR2 family member 2
L7-MDV	s7	CELF2	1.05751	0.709325	0.673529	0.50379	0.999999	1	0.386332	CUGBP Elav-like family member 2
L7-MDV	s7	FOXP1	1.42944	1.01846	0.767647	0.635573	1	1	0.37688	forkhead box protein P1
L7-MDV	s7	ELMO1	1.20696	0.819246	0.75	0.564521	1	1	0.376643	engulfment and cell motility protein 1
L7-MDV	s7	RUNX1	1.11738	0.849233	0.638235	0.542156	1	1	0.344201	runt-related transcription factor 1
L7-MDV	s7	KIF1BP	1.24716	1.10138	0.7	0.673774	1	1	0.366446	KIF-binding protein
L7-MDV	s7	TBL1X	0.993726	0.760873	0.617647	0.530871	1	1	0.309369	F-box-like/WD repeat-containing protein TBL1X
L7-MDV	s7	PTPRC	1.14877	0.963174	0.682353	0.615105	1	1	0.26859	receptor-type tyrosine-protein phosphatase C
L7-MDV	s7	RPLP2	1.25934	1.36923	0.747059	0.781024	1	1	0.315884	60S acidic ribosomal protein P2
L7-MDV	s7	CD44	1.32933	1.06825	0.735294	0.629234	1	1	0.207626	CD44 antigen
L7-MDV	s7	RPS27	1.36593	1.55405	0.755882	0.823151	1	1	0.287175	40S ribosomal protein S27
L7-MDV	s7	RPS15	1.50623	1.6934	0.808824	0.839551	1	1	0.282838	40S ribosomal protein S15
L7-MDV	s8	ARHGAP15	3.06915	1.48373	1	0.792164	8.49495e-41	1.53835e-36	0.977548	rho GTPase-activating protein 15
L7-MDV	s8	CD44	2.40748	0.914233	0.959677	0.59718	1.79067e-33	1.62136e-29	0.929298	CD44 antigen
L7-MDV	s8	LOC101749809	1.75869	0.522522	0.870968	0.393228	5.12283e-32	3.09231e-28	0.913352	connector enhancer of kinase suppressor of ras 2-like
L7-MDV	s8	PTPRC	1.89887	0.856017	0.931452	0.57952	2.77532e-22	1.25646e-18	0.73141	receptor-type tyrosine-protein phosphatase C
L7-MDV	s8	KCNQ5	1.62758	0.574593	0.810484	0.423751	3.12467e-18	1.13169e-14	0.703843	potassium voltage-gated channel subfamily KQT member 5
L7-MDV	s8	SATB1	1.42992	0.365407	0.806452	0.270739	2.25403e-16	6.80304e-13	0.654183	DNA-binding protein SATB1
L7-MDV	s8	TBL1X	1.61535	0.672069	0.870968	0.494682	7.0339e-16	1.81967e-12	0.690631	F-box-like/WD repeat-containing protein TBL1X
L7-MDV	s8	PRKCE	0.990593	0.35081	0.657258	0.288032	3.16242e-13	6.36314e-10	0.628369	protein kinase C epsilon type
L7-MDV	s8	THEMIS	1.03839	0.262553	0.629032	0.207238	1.21571e-10	1.94456e-07	0.614403	protein THEMIS
L7-MDV	s8	PDE7B	1.39467	0.514843	0.705645	0.373742	1.30642e-10	1.94456e-07	0.647349	cAMP-specific 3',5'-cyclic phosphodiesterase 7B
L7-MDV	s8	DOCK2	0.875804	0.391678	0.616935	0.332851	1.53372e-10	1.98387e-07	0.639486	dedicator of cytokinesis protein 2
L7-MDV	s8	RASA3	0.970725	0.372353	0.633065	0.301546	2.62792e-10	3.1726e-07	0.626885	ras GTPase-activating protein 3
L7-MDV	s8	FNBP1	0.945721	0.3825	0.645161	0.313641	3.02795e-10	3.23741e-07	0.639374	formin-binding protein 1
L7-MDV	s8	TOX	1.37154	0.446232	0.725806	0.340286	3.03915e-10	3.23741e-07	0.617053	thymocyte selection-associated high mobility group box protein TOX
L7-MDV	s8	CD247	1.01403	0.404809	0.653226	0.330634	4.56524e-10	4.59288e-07	0.610943	T-cell surface glycoprotein CD3 zeta chain
L7-MDV	s8	CEP85L	1.19272	0.491879	0.737903	0.383717	1.0549e-09	1.00543e-06	0.640056	centrosomal protein of 85 kDa-like
L7-MDV	s8	TRPS1	1.17705	0.378696	0.677419	0.292997	7.89756e-09	6.81033e-06	0.63007	zinc finger transcription factor Trps1
L7-MDV	s8	ELMO1	1.57957	0.766017	0.846774	0.550696	1.40194e-07	0.000101551	0.623357	engulfment and cell motility protein 1
L7-MDV	s8	FOXP1	1.84809	0.958648	0.895161	0.617357	1.54911e-07	0.000107896	0.62312	forkhead box protein P1
L7-MDV	s8	CELF2	1.40944	0.659049	0.814516	0.483649	9.84869e-07	0.0005945	0.613668	CUGBP Elav-like family member 2
F1-Cnt	f1	RPS15	1.45896	0.926123	0.609043	0.586903	0.0121049	1	0.553806	40S ribosomal protein S15
F1-Cnt	f1	RPS27	1.53615	1.09758	0.625887	0.657445	0.0974298	1	0.517799	40S ribosomal protein S27
F1-Cnt	f1	RPL23	1.55801	1.1274	0.625	0.656646	0.296578	1	0.507346	60S ribosomal protein L23
F1-Cnt	f1	RPS15A	1.563	1.06364	0.646277	0.62738	0.341768	1	0.51319	40S ribosomal protein S15a
F1-Cnt	f1	RPS24	1.53094	0.979808	0.613475	0.606523	0.389847	1	0.503841	40S ribosomal protein S24
F1-Cnt	f1	RPL21	1.64048	1.16858	0.64539	0.67562	0.607562	1	0.49624	60S ribosomal protein L21
F1-Cnt	f1	RPS8	1.48818	1.11795	0.611702	0.64601	0.852038	1	0.485646	40S ribosomal protein S8
F1-Cnt	f1	RPS17	1.46833	1.10092	0.605496	0.654877	0.974058	1	0.47333	40S ribosomal protein S17
F1-Cnt	f1	EEF1A1	1.6809	1.27179	0.670213	0.708119	0.992919	1	0.466072	elongation factor 1-alpha 1
F1-Cnt	f1	RPLP2	1.7478	1.40757	0.68617	0.718892	1	1	0.321684	60S acidic ribosomal protein P2
F1-Cnt	f1	RPLP1	1.80522	1.59159	0.687943	0.749161	1	1	0.308116	60S acidic ribosomal protein P1
F1-Cnt	f1	HSPB9	2.53347	1.58224	0.875887	0.805807	1	1	0.416827	heat shock protein beta-9
F1-Cnt	f1	LOC776816	1.42952	1.17618	0.603723	0.671574	1	1	0.407966	actin, cytoplasmic 2
F1-Cnt	f1	TPT1	1.44256	1.31563	0.600177	0.678722	1	1	0.271628	translationally-controlled tumor protein homolog
F1-Cnt	f1	LOC101747587	1.47431	1.82176	0.630319	0.790143	1	1	0.0491156	polyubiquitin-B
F1-Cnt	f1	ACTB	1.63095	1.5519	0.66578	0.698414	1	1	0.126765	actin, cytoplasmic 1
F1-Cnt	f1	TMSB4X	2.61143	2.25757	0.882979	0.831672	1	1	0.247692	thymosin beta-4
F1-Cnt	f1	FRMD8	2.30998	3.38235	0.783688	0.880977	1	1	0.0124348	FERM domain-containing protein 8
F1-Cnt	f2	IGLL1	2.09258	0.538911	0.788978	0.381446	4.81058e-26	8.71147e-22	0.849315	Ig lambda chain V-1 region
F1-Cnt	f2	HSPB9	2.90555	1.52023	0.932796	0.796323	5.23854e-10	4.74324e-06	0.583173	heat shock protein beta-9
F1-Cnt	f2	HSPA2	1.64261	1.3566	0.682796	0.659655	1	1	0.179935	heat shock 70 kDa protein
F1-Cnt	f2	LOC101747587	1.61349	1.79856	0.665323	0.784309	1	1	0.0583284	polyubiquitin-B
F1-Cnt	f2	ATP6	2.27692	2.48965	0.767473	0.764463	1	1	0.265097	ATP synthase F0 subunit 6
F1-Cnt	f2	COX3	2.37458	2.80343	0.780914	0.790818	1	1	0.257857	cytochrome c oxidase subunit III
F1-Cnt	f2	COX2	2.24546	2.62349	0.766129	0.795722	1	1	0.251317	cytochrome c oxidase subunit II
F1-Cnt	f2	COX1	2.08086	2.45391	0.745968	0.772002	1	1	0.209819	cytochrome c oxidase subunit I
F1-Cnt	f2	TMSB4X	2.09945	2.3429	0.788978	0.847339	1	1	0.157448	thymosin beta-4
F1-Cnt	f2	FTH1	1.48405	1.87129	0.634409	0.69564	1	1	0.060909	ferritin heavy chain
F1-Cnt	f2	FRMD8	3.27691	3.22119	0.967742	0.850302	1	1	0.0277384	FERM domain-containing protein 8
F1-Cnt	f3	BLB2	2.61511	0.299186	0.916427	0.202816	1.44145e-42	2.61032e-38	0.958213	uncharacterized protein LOC101747454
F1-Cnt	f3	IFI30	2.32527	0.309175	0.916427	0.226637	2.97063e-41	2.68976e-37	0.950938	gamma-interferon-inducible lysosomal thiol reductase
F1-Cnt	f3	CD74	3.47948	0.62693	0.948127	0.338782	6.95974e-39	4.20113e-35	0.830651	HLA class II histocompatibility antigen gamma chain
F1-Cnt	f3	TMSB15B	2.13178	0.215615	0.887608	0.150835	4.42703e-36	2.00423e-32	0.919669	thymosin beta-15B
F1-Cnt	f3	BLB1	2.0442	0.182993	0.834294	0.149675	3.57963e-35	1.29647e-31	0.912183	Major histocompatibility complex class II beta chain BLB1, (similar to HLA class II, D beta chain)
F1-Cnt	f3	SELENOP1	2.25755	0.251728	0.831412	0.183876	1.11093e-33	3.35297e-30	0.903054	selenoprotein P
F1-Cnt	f3	SLC40A1	1.01124	0.0426535	0.602305	0.0349579	5.83851e-21	1.51042e-17	0.798675	solute carrier family 40 member 1
F1-Cnt	f3	FTH1	3.95481	1.4595	0.995677	0.635428	3.91496e-12	4.7264e-09	0.730785	ferritin heavy chain
F1-Cnt	f3	PNRC1	1.03291	0.54249	0.648415	0.387299	0.00275913	0.587825	0.591244	proline-rich nuclear receptor coactivator 1
F1-Cnt	f3	RPL27A	0.95161	0.551444	0.610951	0.371535	0.0118318	1	0.555717	60S ribosomal protein L27a
F1-Cnt	f3	PTMA	1.34465	0.771724	0.73487	0.489703	0.012444	1	0.556483	prothymosin alpha
F1-Cnt	f3	RPL34	1.41741	0.822609	0.773775	0.502457	0.0163267	1	0.554039	60S ribosomal protein L34
F1-Cnt	f3	RPS6	1.02621	0.649017	0.665706	0.434575	0.0234155	1	0.549566	40S ribosomal protein S6
F1-Cnt	f3	RPL31	1.11939	0.628953	0.698847	0.404745	0.0250059	1	0.526103	60S ribosomal protein L31
F1-Cnt	f3	RPL12	1.03251	0.67053	0.657061	0.439385	0.0480978	1	0.541436	60S ribosomal protein L12
F1-Cnt	f3	EIF4A2	1.01839	0.61223	0.65562	0.442582	0.052832	1	0.5403	eukaryotic initiation factor 4A-II
F1-Cnt	f3	RPL27	0.936475	0.590032	0.629683	0.393623	0.0538803	1	0.521012	60S ribosomal protein L27
F1-Cnt	f3	RPS25	1.04101	0.668189	0.672911	0.437755	0.0603381	1	0.538732	40S ribosomal protein S25
F1-Cnt	f3	RPL10A	0.881573	0.554991	0.606628	0.377743	0.0609564	1	0.538034	60S ribosomal protein L10a
F1-Cnt	f3	RPL9	0.956496	0.625995	0.613833	0.413161	0.0620816	1	0.550257	60S ribosomal protein L9
F1-Cnt	f4	OTUD1	1.56067	0.0507746	0.829268	0.0402254	1.2638e-36	2.28862e-32	0.905372	OTU domain-containing protein 1
F1-Cnt	f4	FAM173B	1.15911	0.00901333	0.695122	0.00922173	1.36061e-32	1.23197e-28	0.847561	ATP synthase subunit C lysine N-methyltransferase
F1-Cnt	f4	LOC101747587	4.18248	1.3704	1	0.728529	3.43125e-31	2.07122e-27	0.95477	polyubiquitin-B
F1-Cnt	f4	EIF1	2.56581	0.351226	0.963415	0.279963	2.34319e-30	1.06082e-26	0.935242	eukaryotic translation initiation factor 1
F1-Cnt	f4	RSRP1	1.9166	0.163863	0.853659	0.147992	4.03861e-30	1.4627e-26	0.898773	arginine/serine-rich protein 1
F1-Cnt	f4	RPL23A	2.99362	0.811732	0.963415	0.502969	9.41381e-28	2.84124e-24	0.923356	60S ribosomal protein L23a
F1-Cnt	f4	RBBP6	1.64354	0.228006	0.841463	0.191941	2.94055e-27	7.60721e-24	0.875888	E3 ubiquitin-protein ligase RBBP6
F1-Cnt	f4	DNAJA4	1.62364	0.158187	0.719512	0.145178	2.12378e-26	4.80744e-23	0.806808	dnaJ homolog subfamily A member 4
F1-Cnt	f4	NUP98	1.07191	0.0486778	0.670732	0.0494095	1.02356e-25	2.05952e-22	0.82101	nuclear pore complex protein Nup98-Nup96
F1-Cnt	f4	HEXIM1	1.46321	0.18161	0.768293	0.167762	4.18789e-24	6.89441e-21	0.843239	protein HEXIM1
F1-Cnt	f4	DNAJB6	1.2231	0.145484	0.719512	0.145858	1.91388e-23	2.8882e-20	0.78727	dnaJ homolog subfamily B member 6
F1-Cnt	f4	ATP6V0C	1.55322	0.173317	0.817073	0.146147	2.28476e-23	3.18267e-20	0.803051	V-type proton ATPase 16 kDa proteolipid subunit
F1-Cnt	f4	UBQLN1	1.34999	0.105904	0.682927	0.106794	1.18647e-22	1.5347e-19	0.776765	ubiquilin-1
F1-Cnt	f4	HSPA2	3.30038	1.08031	0.987805	0.60882	2.78537e-22	3.36269e-19	0.820065	heat shock 70 kDa protein
F1-Cnt	f4	HMGN1	1.05458	0.0833533	0.670732	0.0843421	1.77016e-20	2.00349e-17	0.798973	non-histone chromosomal protein HMG-14B
F1-Cnt	f4	ANKRD12	1.12782	0.103091	0.646341	0.0909931	4.45499e-18	4.24608e-15	0.743606	ankyrin repeat domain-containing protein 12
F1-Cnt	f4	PTGES3	1.02431	0.0723985	0.609756	0.0695719	4.91015e-17	4.23419e-14	0.766363	prostaglandin E synthase 3
F1-Cnt	f4	RBM23	1.06858	0.236049	0.634146	0.215065	4.2358e-12	1.87088e-09	0.70919	RNA-binding protein 39
F1-Cnt	f4	CNBP	1.00472	0.137266	0.609756	0.124286	1.00677e-11	4.23989e-09	0.725687	CCHC-type zinc finger nucleic acid binding protein
F1-Cnt	f4	HSPE1	1.11078	0.159545	0.695122	0.125886	3.36594e-11	1.26987e-08	0.730086	10 kDa heat shock protein, mitochondrial
F1-Cnt	f5	PDE4D	1.49256	0.138253	0.741573	0.103062	3.26175e-26	5.9067e-22	0.852859	cAMP-specific 3',5'-cyclic phosphodiesterase 4D
F1-Cnt	f5	ARHGAP24	1.05656	0.0649401	0.608614	0.0454348	1.50176e-19	6.79885e-16	0.79121	rho GTPase-activating protein 24
F1-Cnt	f5	BIRC6	0.786593	0.187371	0.608614	0.155491	3.28792e-06	0.000875603	0.565681	baculoviral IAP repeat-containing protein 6
F1-Cnt	f5	MED13L	0.737522	0.202936	0.61236	0.168872	1.76531e-05	0.00385885	0.560176	mediator of RNA polymerase II transcription subunit 13-like
F1-Cnt	f5	VAV3	1.33079	0.336739	0.775281	0.209658	0.00279676	0.331023	0.541819	guanine nucleotide exchange factor VAV3
F1-Cnt	f5	MYH9	0.91858	0.571015	0.696629	0.392466	0.018666	1	0.531151	myosin-9
F1-Cnt	f5	NRK	0.884825	0.454406	0.634831	0.330077	0.0322812	1	0.52744	nik-related protein kinase
F1-Cnt	f5	KMT2C	1.06383	0.364096	0.769663	0.261153	0.0875394	1	0.520462	histone-lysine N-methyltransferase 2C
F1-Cnt	f5	FOXP1	2.07309	0.609037	0.833333	0.316459	0.121153	1	0.517763	forkhead box protein P1
F1-Cnt	f5	ND1	2.05122	1.20585	0.910112	0.552679	0.187807	1	0.523171	NADH dehydrogenase subunit 1
F1-Cnt	f5	ANKRD44	0.944107	0.290756	0.666667	0.217247	0.213118	1	0.511903	serine/threonine-protein phosphatase 6 regulatory ankyrin repeat subunit B
F1-Cnt	f5	FRMD8	5.99223	2.76864	1	0.844925	0.256646	1	0.509937	FERM domain-containing protein 8
F1-Cnt	f5	HIVEP2	0.951051	0.276379	0.653558	0.20339	0.260375	1	0.509575	transcription factor HIVEP2
F1-Cnt	f5	SYNE1	0.842629	0.274838	0.649813	0.197	0.313153	1	0.507246	LOW QUALITY PROTEIN: nesprin-1
F1-Cnt	f5	ND6	1.88192	1.12476	0.853933	0.531405	0.389469	1	0.507337	NADH dehydrogenase subunit 6
F1-Cnt	f5	ND5	1.80288	1.15732	0.897004	0.535364	0.583094	1	0.494524	NADH dehydrogenase subunit 5
F1-Cnt	f5	AKAP13	0.870169	0.365231	0.632959	0.264621	0.740105	1	0.49039	A-kinase anchor protein 13
F1-Cnt	f5	CYTB	2.41237	1.62012	0.917603	0.634193	0.75227	1	0.48218	cytochrome b
F1-Cnt	f5	DIAPH2	0.826179	0.391977	0.64794	0.273607	0.8493	1	0.484605	protein diaphanous homolog 2
F1-Cnt	f5	ND4	1.55716	0.971318	0.837079	0.496104	0.900827	1	0.466446	NADH dehydrogenase subunit 4
F1-Cnt	f6	FBRSL1	1.8653	0.376485	0.928187	0.239897	1.86886e-40	3.38432e-36	0.701426	fibrosin-1-like protein
F1-Cnt	f6	RUNX1	1.95916	0.418537	0.908438	0.263348	3.5947e-37	3.25482e-33	0.692649	runt-related transcription factor 1
F1-Cnt	f6	PDE3B	1.7163	0.31696	0.888689	0.206476	3.43207e-36	2.07171e-32	0.912379	cGMP-inhibited 3',5'-cyclic phosphodiesterase B
F1-Cnt	f6	TSPAN4	1.54837	0.281029	0.842908	0.196249	6.27393e-36	2.84036e-32	0.909796	tetraspanin-4
F1-Cnt	f6	ARHGAP15	2.62633	0.65268	0.972172	0.347274	2.63248e-35	9.53433e-32	0.687574	rho GTPase-activating protein 15
F1-Cnt	f6	CELF2	1.32926	0.242549	0.828546	0.168995	5.70066e-34	1.72055e-30	0.68254	CUGBP Elav-like family member 2
F1-Cnt	f6	ELMO1	1.96978	0.45758	0.933573	0.270667	9.10691e-34	2.35596e-30	0.683045	engulfment and cell motility protein 1
F1-Cnt	f6	FYN	1.06666	0.155441	0.728007	0.119126	1.95658e-29	4.42896e-26	0.864004	tyrosine-protein kinase Fyn
F1-Cnt	f6	BCL11B	1.26809	0.245222	0.792639	0.1595	2.93801e-29	5.9116e-26	0.865936	B-cell lymphoma/leukemia 11B
F1-Cnt	f6	UTRN	1.23824	0.272623	0.788151	0.197477	5.81377e-28	1.05282e-24	0.664016	utrophin
F1-Cnt	f6	DOCK2	1.19698	0.303294	0.780969	0.222808	1.72602e-27	2.8415e-24	0.662336	dedicator of cytokinesis protein 2
F1-Cnt	f6	LOC101749809	1.20019	0.162486	0.752244	0.109519	1.36793e-26	2.06432e-23	0.846089	connector enhancer of kinase suppressor of ras 2-like
F1-Cnt	f6	TRPS1	1.23133	0.215759	0.729803	0.145363	1.59806e-26	2.22609e-23	0.844452	zinc finger transcription factor Trps1
F1-Cnt	f6	CBLB	1.30711	0.260835	0.764811	0.184841	3.00171e-26	3.88271e-23	0.844266	E3 ubiquitin-protein ligase CBL-B
F1-Cnt	f6	KLF12	1.01334	0.0974102	0.709156	0.0713928	1.04981e-25	1.2674e-22	0.837599	Krueppel-like factor 12
F1-Cnt	f6	TOX	1.2509	0.163033	0.740575	0.123225	1.66805e-25	1.88792e-22	0.837993	thymocyte selection-associated high mobility group box protein TOX
F1-Cnt	f6	PRKCE	1.00901	0.122808	0.694794	0.0904947	1.20345e-24	1.28196e-21	0.829235	protein kinase C epsilon type
F1-Cnt	f6	SATB1	1.09012	0.145514	0.693896	0.100436	1.44044e-24	1.44916e-21	0.828617	DNA-binding protein SATB1
F1-Cnt	f6	BRSK1	0.926581	0.121881	0.665171	0.0935874	2.85478e-24	2.7209e-21	0.824462	serine/threonine-protein kinase BRSK2
F1-Cnt	f6	FNBP1	1.02962	0.240215	0.738779	0.190015	9.92549e-24	8.98704e-21	0.824911	formin-binding protein 1
F1-Cnt	f7	TGM4	2.72441	0.0476793	0.949367	0.0305133	1.54588e-35	2.79943e-31	0.974684	protein-glutamine gamma-glutamyltransferase 4
F1-Cnt	f7	CXCL13	2.79286	0.0791705	0.93038	0.0523689	2.14198e-34	1.93946e-30	0.96519	C-X-C motif chemokine 13
F1-Cnt	f7	ACTB	3.4286	1.25229	0.981013	0.645875	5.03068e-32	3.03669e-28	0.960559	actin, cytoplasmic 1
F1-Cnt	f7	MARCO	1.72199	0.143567	0.772152	0.0923181	7.6977e-26	3.48494e-22	0.886076	macrophage receptor MARCO
F1-Cnt	f7	PLACL2	1.8831	0.501096	0.879747	0.328166	2.22609e-25	8.06246e-22	0.732867	PLAC8 like 2
F1-Cnt	f7	TMSB4X	4.41793	1.95648	0.993671	0.813223	6.21025e-24	1.87436e-20	0.75513	thymosin beta-4
F1-Cnt	f7	SH3BGRL3	1.24528	0.161128	0.740506	0.126079	9.85366e-22	2.54914e-18	0.851382	SH3 domain-binding glutamic acid-rich-like protein 3
F1-Cnt	f7	LYZ	1.18993	0.0756437	0.664557	0.045397	3.77868e-20	8.55352e-17	0.827107	lysozyme C
F1-Cnt	f7	TNFAIP2	0.941995	0.0289861	0.626582	0.0245158	2.53123e-19	5.09311e-16	0.813291	tumor necrosis factor alpha-induced protein 2
F1-Cnt	f7	YBX1	1.33871	0.468804	0.778481	0.323679	1.06421e-11	9.63593e-09	0.665487	Y-box-binding protein 1
F1-Cnt	f7	DSTN	1.5719	0.497333	0.841772	0.350897	1.16367e-10	1.00347e-07	0.659094	destrin
F1-Cnt	f7	LCP1	0.983713	0.24555	0.632911	0.196048	1.00588e-05	0.00387565	0.6019	plastin-2
F1-Cnt	f7	GPX1	0.919255	0.35773	0.632911	0.266914	3.3616e-05	0.0110682	0.649004	glutathione peroxidase 1
F1-Cnt	f7	RPSAP58	1.34137	0.647509	0.765823	0.429329	0.00010391	0.0280851	0.644335	40S ribosomal protein SA
F1-Cnt	f7	RPL39L	1.71728	0.914171	0.816456	0.544851	0.0107634	0.955463	0.55828	60S ribosomal protein L39
F1-Cnt	f7	ITGB1BP3	1.2349	0.633804	0.71519	0.410059	0.0272157	1	0.54807	integrin beta 1 binding protein 3
F1-Cnt	f7	COX3	3.79972	2.5659	0.911392	0.769072	0.077382	1	0.536228	cytochrome c oxidase subunit III
F1-Cnt	f7	ND4	1.63991	0.957526	0.778481	0.50587	0.0992524	1	0.533554	NADH dehydrogenase subunit 4
F1-Cnt	f7	COX2	3.52629	2.41001	0.943038	0.766237	0.122248	1	0.528575	cytochrome c oxidase subunit II
F1-Cnt	f7	ND3	1.70918	0.984325	0.740506	0.505036	0.156685	1	0.525458	NADH dehydrogenase subunit 3
F1-MDV	f1	RPS23	1.35538	0.942286	0.626946	0.652984	0.13189	1	0.532499	40S ribosomal protein S23
F1-MDV	f1	EEF1A1	1.87008	1.40486	0.767579	0.79563	0.326988	1	0.50742	elongation factor 1-alpha 1
F1-MDV	f1	RPS16	1.37869	0.880305	0.629093	0.61378	0.337029	1	0.512232	40S ribosomal protein S16
F1-MDV	f1	RPS12	1.40486	0.901681	0.647343	0.630904	0.410791	1	0.506585	40S ribosomal protein S12
F1-MDV	f1	RPS11	1.67534	1.07281	0.724101	0.680273	0.414003	1	0.506411	40S ribosomal protein S11
F1-MDV	f1	RPS15A	1.81254	1.15725	0.758991	0.708803	0.515307	1	0.498867	40S ribosomal protein S15a
F1-MDV	f1	RPL32	1.64376	1.13375	0.707461	0.702228	0.556693	1	0.495803	60S ribosomal protein L32
F1-MDV	f1	RPL35A	1.58081	1.06676	0.686527	0.68022	0.616992	1	0.491263	60S ribosomal protein L35a
F1-MDV	f1	RPL15	1.47739	1.04855	0.659689	0.683799	0.706645	1	0.49109	60S ribosomal protein L15
F1-MDV	f1	RPLP2	1.96806	1.37186	0.780998	0.782987	0.746279	1	0.480354	60S acidic ribosomal protein P2
F1-MDV	f1	RPL8	1.429	1.00244	0.655395	0.670995	0.749688	1	0.480308	60S ribosomal protein L8
F1-MDV	f1	RPL24	1.31215	0.913502	0.603328	0.629428	0.770207	1	0.478602	60S ribosomal protein L24
F1-MDV	f1	RPL21	1.92039	1.35064	0.7708	0.763132	0.808483	1	0.474162	60S ribosomal protein L21
F1-MDV	f1	RPL23	1.80692	1.30823	0.756844	0.75699	0.851444	1	0.469149	60S ribosomal protein L23
F1-MDV	f1	RPS15	1.72487	1.23298	0.730542	0.754835	0.859875	1	0.468125	40S ribosomal protein S15
F1-MDV	f1	RPS8	1.75535	1.25654	0.739667	0.739688	0.861532	1	0.467875	40S ribosomal protein S8
F1-MDV	f1	RPL26L1	1.34824	0.948184	0.620505	0.635569	0.909008	1	0.46122	60S ribosomal protein L26
F1-MDV	f1	RPL29	1.55404	1.0528	0.663446	0.670229	0.925165	1	0.457834	60S ribosomal protein L29
F1-MDV	f1	RPL14	1.43164	0.97252	0.638218	0.640144	0.952476	1	0.451333	60S ribosomal protein L14
F1-MDV	f1	RPL13	1.42219	0.964211	0.651637	0.647473	0.973371	1	0.443542	60S ribosomal protein L13
F1-MDV	f2	SELENOP1	2.46679	0.283427	0.895327	0.23095	1.34426e-45	2.43433e-41	0.921832	selenoprotein P
F1-MDV	f2	SLC40A1	0.994004	0.0773214	0.612461	0.0699693	9.07093e-24	8.21328e-20	0.787375	solute carrier family 40 member 1
F1-MDV	f2	FTH1	4.21072	1.70807	0.998754	0.729317	6.54242e-10	1.31641e-06	0.681406	ferritin heavy chain
F1-MDV	f2	MAFB	1.20145	0.156989	0.641745	0.114729	0.00211041	1	0.545844	transcription factor MafB
F1-MDV	f2	EIF4A2	1.05252	0.640006	0.664798	0.49797	0.59384	1	0.493027	eukaryotic initiation factor 4A-II
F1-MDV	f2	EEF1B2	1.11686	0.750213	0.680997	0.521835	0.850417	1	0.469436	elongation factor 1-beta
F1-MDV	f2	IFI30	2.37432	0.701379	0.903427	0.424516	0.872166	1	0.480866	gamma-interferon-inducible lysosomal thiol reductase
F1-MDV	f2	LOC101747587	1.77699	1.32739	0.872897	0.773456	0.916033	1	0.4768	polyubiquitin-B
F1-MDV	f2	RPL10A	0.952031	0.68327	0.626168	0.494035	0.939696	1	0.48435	60S ribosomal protein L10a
F1-MDV	f2	COX3	3.45312	3.10183	0.910903	0.93368	0.952258	1	0.472689	cytochrome c oxidase subunit III
F1-MDV	f2	COX2	3.21161	2.93456	0.89595	0.925675	0.953193	1	0.472539	cytochrome c oxidase subunit II
F1-MDV	f2	RPLP1	2.25199	1.53069	0.910903	0.789495	0.967897	1	0.444677	60S acidic ribosomal protein P1
F1-MDV	f2	ND5	1.70993	1.43089	0.743925	0.748452	0.976154	1	0.46778	NADH dehydrogenase subunit 5
F1-MDV	f2	EEF1A1	1.90482	1.40138	0.88785	0.783603	0.978127	1	0.480228	elongation factor 1-alpha 1
F1-MDV	f2	RPL31	1.18348	0.827871	0.69595	0.566353	0.985291	1	0.435712	60S ribosomal protein L31
F1-MDV	f2	RPL7A	0.976152	0.712423	0.624922	0.529268	0.988715	1	0.433443	60S ribosomal protein L7a
F1-MDV	f2	TPT1	1.82403	1.21699	0.866044	0.711018	0.993522	1	0.425775	translationally-controlled tumor protein homolog
F1-MDV	f2	ND4	1.32658	1.13542	0.68162	0.676154	0.99514	1	0.468449	NADH dehydrogenase subunit 4
F1-MDV	f2	ND3	1.39016	1.18007	0.671651	0.683846	0.99515	1	0.468439	NADH dehydrogenase subunit 3
F1-MDV	f2	RPL12	1.10159	0.789714	0.665421	0.5505	0.995674	1	0.422845	60S ribosomal protein L12
F1-MDV	f3	ND2	1.22558	0.971482	0.689414	0.626393	0.488272	1	0.50034	NADH dehydrogenase subunit 2
F1-MDV	f3	ND6	1.73377	1.41481	0.800962	0.717878	0.77176	1	0.488205	NADH dehydrogenase subunit 6
F1-MDV	f3	ND4	1.40589	1.12749	0.744532	0.669863	0.776737	1	0.487993	NADH dehydrogenase subunit 4
F1-MDV	f3	CYTB	2.37735	1.89025	0.909449	0.822324	0.874499	1	0.486631	cytochrome b
F1-MDV	f3	ND5	1.77978	1.4239	0.831146	0.739729	0.931694	1	0.476382	NADH dehydrogenase subunit 5
F1-MDV	f3	COX1	3.12547	2.55238	0.970691	0.889873	0.945281	1	0.47454	cytochrome c oxidase subunit I
F1-MDV	f3	COX2	3.39555	2.91617	0.968941	0.918376	0.950778	1	0.473717	cytochrome c oxidase subunit II
F1-MDV	f3	ND3	1.44754	1.17433	0.751969	0.675814	0.966624	1	0.471052	NADH dehydrogenase subunit 3
F1-MDV	f3	HSPA2	1.31982	0.849578	0.737095	0.57387	0.996632	1	0.476475	heat shock 70 kDa protein
F1-MDV	f3	COX3	3.61088	3.08605	0.983377	0.926432	0.99703	1	0.456243	cytochrome c oxidase subunit III
F1-MDV	f3	ATP6	3.14449	2.70701	0.962817	0.908568	0.999124	1	0.450227	ATP synthase F0 subunit 6
F1-MDV	f3	ND1	1.63007	1.41053	0.79615	0.750991	0.999987	1	0.451096	NADH dehydrogenase subunit 1
F1-MDV	f3	HSP90AA1	1.7451	1.50151	0.841207	0.796407	1	1	0.411701	heat shock protein HSP 90-alpha
F1-MDV	f3	RPS23	0.964379	0.981386	0.614173	0.654262	1	1	0.386224	40S ribosomal protein S23
F1-MDV	f3	HSPB9	1.94561	1.26043	0.887139	0.709525	1	1	0.349837	heat shock protein beta-9
F1-MDV	f3	RPS15	1.10937	1.29453	0.690726	0.758816	1	1	0.323785	40S ribosomal protein S15
F1-MDV	f3	RPS17	1.04808	1.3698	0.66098	0.759127	1	1	0.305146	40S ribosomal protein S17
F1-MDV	f3	RPS24	1.01409	1.30099	0.656168	0.734004	1	1	0.304236	40S ribosomal protein S24
F1-MDV	f3	PTPRC	0.923602	0.742348	0.60105	0.53302	1	1	0.30119	receptor-type tyrosine-protein phosphatase C
F1-MDV	f3	FBRSL1	0.962728	0.501527	0.606737	0.367036	1	1	0.293492	fibrosin-1-like protein
F1-MDV	f4	HSPB9	2.44183	1.21081	0.860268	0.712212	5.42109e-18	9.81704e-14	0.742261	heat shock protein beta-9
F1-MDV	f4	HSPA2	1.36222	0.845338	0.641518	0.583428	0.00336803	1	0.523525	heat shock 70 kDa protein
F1-MDV	f4	RPS23	1.2218	0.955644	0.60625	0.655054	0.999997	1	0.458245	40S ribosomal protein S23
F1-MDV	f4	CYTB	2.09862	1.91813	0.796875	0.833581	1	1	0.447216	cytochrome b
F1-MDV	f4	ND6	1.48342	1.43984	0.639286	0.734045	1	1	0.444472	NADH dehydrogenase subunit 6
F1-MDV	f4	ATP6	2.81353	2.74011	0.879018	0.916948	1	1	0.439789	ATP synthase F0 subunit 6
F1-MDV	f4	LOC101747587	1.47113	1.35797	0.688393	0.791906	1	1	0.43174	polyubiquitin-B
F1-MDV	f4	ND5	1.45714	1.45617	0.648661	0.757978	1	1	0.429435	NADH dehydrogenase subunit 5
F1-MDV	f4	COX2	3.00383	2.95534	0.895536	0.925716	1	1	0.4239	cytochrome c oxidase subunit II
F1-MDV	f4	RPL37A	1.26096	1.24615	0.626339	0.724899	1	1	0.414247	60S ribosomal protein L37a
F1-MDV	f4	ND1	1.34509	1.43903	0.616071	0.768999	1	1	0.388366	NADH dehydrogenase subunit 1
F1-MDV	f4	RPS17	1.31609	1.343	0.631696	0.762055	1	1	0.330956	40S ribosomal protein S17
F1-MDV	f4	RPS24	1.31987	1.27041	0.634821	0.736138	1	1	0.397753	40S ribosomal protein S24
F1-MDV	f4	RPS15	1.30742	1.27473	0.625893	0.7653	1	1	0.391327	40S ribosomal protein S15
F1-MDV	f4	COX3	3.15499	3.13164	0.925	0.93227	1	1	0.396233	cytochrome c oxidase subunit III
F1-MDV	f4	RPS27	1.32436	1.31337	0.637946	0.76222	1	1	0.386265	40S ribosomal protein S27
F1-MDV	f4	COX1	2.67045	2.59788	0.897321	0.89721	1	1	0.391946	cytochrome c oxidase subunit I
F1-MDV	f4	EEF1A1	1.44414	1.44745	0.682143	0.804174	1	1	0.38032	elongation factor 1-alpha 1
F1-MDV	f4	RPL23	1.32749	1.35617	0.636607	0.769013	1	1	0.375062	60S ribosomal protein L23
F1-MDV	f4	RPLP2	1.47024	1.42164	0.68125	0.792962	1	1	0.370463	60S acidic ribosomal protein P2
F1-MDV	f5	FBRSL1	1.6228	0.435519	0.925655	0.335144	1.56084e-36	2.82652e-32	0.85881	fibrosin-1-like protein
F1-MDV	f5	TSPAN4	1.42127	0.357469	0.866545	0.290902	9.47716e-34	8.5811e-30	0.843458	tetraspanin-4
F1-MDV	f5	BCL11B	1.67585	0.315781	0.91042	0.240749	1.25841e-32	7.5962e-29	0.837828	B-cell lymphoma/leukemia 11B
F1-MDV	f5	LOC101749809	1.05562	0.142587	0.73309	0.11696	1.78563e-27	8.08401e-24	0.804133	connector enhancer of kinase suppressor of ras 2-like
F1-MDV	f5	KLF12	0.997716	0.126475	0.758684	0.103192	6.81601e-26	2.46862e-22	0.795571	Krueppel-like factor 12
F1-MDV	f5	PRKCE	0.862706	0.127363	0.689823	0.111604	1.42594e-24	4.30372e-21	0.784412	protein kinase C epsilon type
F1-MDV	f5	CBLB	1.11027	0.23838	0.761121	0.198143	2.06032e-24	5.33005e-21	0.786481	E3 ubiquitin-protein ligase CBL-B
F1-MDV	f5	TOX	1.3915	0.233476	0.786715	0.18843	1.91737e-23	4.3402e-20	0.781105	thymocyte selection-associated high mobility group box protein TOX
F1-MDV	f5	LOC769232	1.19048	0.373266	0.788544	0.287364	3.74094e-22	7.52718e-19	0.772501	Ig heavy chain Mem5-like
F1-MDV	f5	PTPRC	1.55695	0.679012	0.907374	0.502388	6.48795e-22	1.1749e-18	0.616918	receptor-type tyrosine-protein phosphatase C
F1-MDV	f5	CD44	1.5476	0.417704	0.833638	0.312364	3.24617e-20	5.34409e-17	0.760093	CD44 antigen
F1-MDV	f5	CD247	0.717604	0.11888	0.626447	0.104728	6.63225e-20	1.00086e-16	0.750082	T-cell surface glycoprotein CD3 zeta chain
F1-MDV	f5	SATB1	1.00982	0.172733	0.70262	0.143368	2.62583e-18	3.65779e-15	0.742761	DNA-binding protein SATB1
F1-MDV	f5	TCF7	0.953519	0.266114	0.698964	0.201705	6.76292e-18	8.74783e-15	0.73953	transcription factor 7
F1-MDV	f5	FYN	0.870636	0.191321	0.704449	0.175652	8.98704e-17	1.05747e-13	0.742067	tyrosine-protein kinase Fyn
F1-MDV	f5	MACROD2	0.788119	0.146113	0.634979	0.122864	1.80618e-15	1.92401e-12	0.717936	ADP-ribose glycohydrolase MACROD2
F1-MDV	f5	SLC6A6	0.761035	0.247164	0.675807	0.221486	2.57387e-15	2.58946e-12	0.718666	sodium- and chloride-dependent taurine transporter
F1-MDV	f5	ESRRG	0.932584	0.190278	0.67337	0.149875	6.27123e-15	5.97714e-12	0.591768	estrogen-related receptor gamma
F1-MDV	f5	BRSK1	0.835342	0.16243	0.650823	0.140139	8.13843e-14	6.69904e-11	0.587758	serine/threonine-protein kinase BRSK2
F1-MDV	f5	CUX1	0.72545	0.23621	0.648385	0.222741	8.49743e-13	5.69926e-10	0.653336	protein CASP
F1-MDV	f6	FOXP1	2.7787	0.719299	0.992857	0.459796	5.15438e-56	9.33407e-52	0.962358	forkhead box protein P1
F1-MDV	f6	EBF1	1.92003	0.0845308	0.942857	0.0694346	1.12259e-52	1.01645e-48	0.947188	transcription factor COE1
F1-MDV	f6	CDK14	1.74673	0.260625	0.929762	0.201029	7.36328e-46	4.44472e-42	0.916039	cyclin-dependent kinase 14
F1-MDV	f6	ARHGAP24	1.53919	0.112921	0.908333	0.0985613	6.79152e-45	3.07469e-41	0.92892	rho GTPase-activating protein 24
F1-MDV	f6	PAX5	1.36356	0.116911	0.870238	0.0996349	2.16505e-41	7.8414e-38	0.892988	paired box protein Pax-5
F1-MDV	f6	ADK	1.50193	0.132265	0.879762	0.119317	3.18487e-39	9.61248e-36	0.882443	adenosine kinase
F1-MDV	f6	HDAC9	1.43808	0.184856	0.842857	0.154667	5.10657e-36	1.32107e-32	0.88061	histone deacetylase 9
F1-MDV	f6	WDFY4	1.26904	0.153011	0.869048	0.139353	6.58461e-36	1.49051e-32	0.880796	WD repeat- and FYVE domain-containing protein 4
F1-MDV	f6	ANKRD44	1.25938	0.319834	0.867857	0.274789	5.31625e-34	1.06969e-30	0.854467	serine/threonine-protein phosphatase 6 regulatory ankyrin repeat subunit B
F1-MDV	f6	NCOA2	1.07933	0.170038	0.811905	0.151302	1.79614e-32	3.25264e-29	0.844113	nuclear receptor coactivator 2
F1-MDV	f6	PIK3AP1	1.09519	0.148249	0.811905	0.134281	4.2652e-32	7.02168e-29	0.856926	phosphoinositide 3-kinase adapter protein 1
F1-MDV	f6	BCL11A	1.15593	0.12459	0.820238	0.10829	5.65573e-32	8.53497e-29	0.856578	B-cell lymphoma/leukemia 11A
F1-MDV	f6	PPP3CA	1.03449	0.158339	0.763095	0.148084	5.92776e-30	8.25737e-27	0.827812	serine/threonine-protein phosphatase 2B catalytic subunit alpha
F1-MDV	f6	NRK	1.47738	0.481703	0.891667	0.383019	9.14556e-30	1.18298e-26	0.845244	nik-related protein kinase
F1-MDV	f6	MBD5	0.977758	0.143571	0.765476	0.138636	2.23871e-27	2.70272e-24	0.8125	methyl-CpG-binding domain protein 5
F1-MDV	f6	LOC121106461	1.101	0.17478	0.775	0.149136	2.61326e-27	2.95772e-24	0.812658	transcription regulator protein BACH2
F1-MDV	f6	P2RY8	1.11856	0.270779	0.788095	0.230769	1.02919e-25	1.09633e-22	0.816745	P2Y purinoceptor 8
F1-MDV	f6	TCF4	0.726587	0.0654481	0.620238	0.0610603	3.32887e-25	3.34902e-22	0.802231	transcription factor 4
F1-MDV	f6	SH3KBP1	1.28177	0.348004	0.859524	0.29019	5.49618e-25	4.96863e-22	0.800601	SH3 domain-containing kinase-binding protein 1
F1-MDV	f6	PAG1	0.94642	0.171591	0.736905	0.151318	5.55762e-25	4.96863e-22	0.796434	phosphoprotein associated with glycosphingolipid-enriched microdomains 1
F1-MDV	f7	CXCL13	3.19045	0.110526	0.987013	0.0902614	3.93055e-52	7.11784e-48	0.991093	C-X-C motif chemokine 13
F1-MDV	f7	TGM4	2.61749	0.0636622	0.958442	0.0545188	1.89287e-49	1.7139e-45	0.976807	protein-glutamine gamma-glutamyltransferase 4
F1-MDV	f7	MARCO	1.84096	0.155618	0.820779	0.110552	3.85726e-33	2.32837e-29	0.868509	macrophage receptor MARCO
F1-MDV	f7	TNFAIP2	0.954536	0.0307046	0.620779	0.0282209	6.11114e-24	2.76667e-20	0.805011	tumor necrosis factor alpha-induced protein 2
F1-MDV	f7	CR2	1.08333	0.0467456	0.646753	0.0462325	1.10756e-23	4.01138e-20	0.795306	complement receptor type 1
F1-MDV	f7	SPIC	0.877862	0.0238759	0.628571	0.0230331	4.65947e-22	1.40631e-18	0.782283	transcription factor Spi-C
F1-MDV	f7	SH3BGRL3	1.2853	0.239924	0.807792	0.211549	2.6575e-18	6.87494e-15	0.778893	SH3 domain-binding glutamic acid-rich-like protein 3
F1-MDV	f7	SH3PXD2A	0.937647	0.0456031	0.628571	0.038809	9.90224e-16	1.7932e-12	0.73578	SH3 and PX domain-containing protein 2A
F1-MDV	f7	CCNI	0.865595	0.15528	0.644156	0.159543	1.02518e-12	1.54708e-09	0.674187	cyclin-I
F1-MDV	f7	ACTR2	0.824062	0.204163	0.602597	0.192724	1.17841e-09	1.18555e-06	0.685098	actin-related protein 2
F1-MDV	f7	GPX1	1.02047	0.417151	0.696104	0.345889	1.46334e-05	0.00697358	0.586587	glutathione peroxidase 1
F1-MDV	f7	ACTB	3.47974	1.71865	0.994805	0.801915	0.00011671	0.0449683	0.577937	actin, cytoplasmic 1
F1-MDV	f7	ACTR3	0.871432	0.325525	0.631169	0.291996	0.000366013	0.123727	0.606612	actin-related protein 3
F1-MDV	f7	ATP6	3.22954	2.6985	0.945455	0.910304	0.000876245	0.264465	0.549773	ATP synthase F0 subunit 6
F1-MDV	f7	BASP1	0.980123	0.306252	0.672727	0.255888	0.00984017	1	0.574472	brain acid soluble protein 1 homolog
F1-MDV	f7	GAPDH	0.781285	0.359616	0.607792	0.304958	0.0174667	1	0.543081	glyceraldehyde-3-phosphate dehydrogenase
F1-MDV	f7	COX3	3.64386	3.08275	0.963636	0.928407	0.0477515	1	0.527311	cytochrome c oxidase subunit III
F1-MDV	f7	COX2	3.38955	2.91677	0.945455	0.920724	0.0492296	1	0.526283	cytochrome c oxidase subunit II
F1-MDV	f7	COX1	3.1087	2.55406	0.937662	0.893176	0.0547273	1	0.52546	cytochrome c oxidase subunit I
F1-MDV	f7	ND5	1.86268	1.41561	0.825974	0.740247	0.0748213	1	0.5256	NADH dehydrogenase subunit 5
F1-MDV	f8	LYZ	2.91322	0.164033	0.969697	0.100177	1.24101e-31	2.24734e-27	0.876676	lysozyme C
F1-MDV	f8	TF	1.23034	0.043969	0.787879	0.0425162	7.62062e-22	6.90009e-18	0.841383	ovotransferrin
F1-MDV	f8	PRDX1	1.37128	0.269637	0.838384	0.237243	1.10761e-19	6.68592e-16	0.80383	peroxiredoxin-1
F1-MDV	f8	CD164	1.10811	0.132633	0.777778	0.130469	1.64991e-18	7.46956e-15	0.811567	sialomucin core protein 24
F1-MDV	f8	CTSH	1.01397	0.105877	0.707071	0.095871	3.58044e-16	1.29676e-12	0.705642	pro-cathepsin H
F1-MDV	f8	RPL38	1.9096	0.70487	0.949495	0.499555	1.33787e-13	4.03792e-10	0.739085	60S ribosomal protein L38
F1-MDV	f8	NAAA	1.06547	0.154761	0.767677	0.136013	2.13222e-12	5.51605e-09	0.714534	N-acylethanolamine-hydrolyzing acid amidase
F1-MDV	f8	RSFR	1.26907	0.137288	0.838384	0.111424	1.7492e-10	3.16762e-07	0.67696	ribonuclease homolog
F1-MDV	f8	BF2	1.48691	0.455954	0.909091	0.365723	4.82785e-10	7.94795e-07	0.719045	Major histocompatibility complex class I antigen BF2
[truncated: 71 more rows]

## Sheet: Supp. Table 5
Supp. Table 5. GIM differential gene expression analysis results within lines
Test	Gene	Cluster	Log2 Fold Change	Average Expression	t-value	p-value	FDR	b-value	Name
F1	HCLS1	c1	0.875961	7.89448	3.44113	0.00060003	0.0277098	-0.705475	hematopoietic lineage cell-specific protein
F1	FAM107B	c1	1.20213	8.12742	4.84972	1.42442e-06	0.0001885	4.88622	protein FAM107B
F1	FGL2	c1	1.4082	7.12049	4.31983	1.6959e-05	0.00151172	2.6818	fibroleukin
F1	BHLHE41	c1	2.07094	6.32952	3.81717	0.000142696	0.00882181	0.767024	class E basic helix-loop-helix protein 41
F1	TPI1	c1	0.976349	7.68167	3.69179	0.000234506	0.0132185	0.17674	triosephosphate isomerase
F1	C12orf57	c1	0.872144	7.7458	3.3447	0.000850201	0.0358112	-1.00447	protein C10
F1	CREG1	c1	-2.47052	7.20821	-4.15227	3.53441e-05	0.00282237	1.88017	protein CREG1
F1	LOC396098	c1	1.7489	6.98291	5.0329	5.60056e-07	8.58677e-05	5.82455	B6.1
F1	HMGN1	c1	-1.29798	8.09071	-4.53381	6.39681e-06	0.000681082	3.54054	non-histone chromosomal protein HMG-14B
F1	CYBB	c1	1.70128	6.41486	3.45935	0.000561258	0.0265593	-0.378562	cytochrome b-245 beta chain
F1	SAT1	c1	-1.36476	9.39727	-5.80119	8.49733e-09	1.9159e-06	9.71747	diamine acetyltransferase 1
F1	NUP98	c1	-1.89875	7.65927	-5.82944	7.21169e-09	1.84283e-06	9.88099	nuclear pore complex protein Nup98-Nup96
F1	DNAJB6	c1	-1.96806	8.222	-5.60415	2.61624e-08	5.01403e-06	8.65468	dnaJ homolog subfamily B member 6
F1	KLF6	c1	-0.855666	8.61888	-3.58159	0.000355738	0.0186787	-0.272521	Krueppel-like factor 6
F1	OTUD1	c1	-3.1312	7.89429	-6.44655	1.97354e-10	1.26077e-07	12.7378	OTU domain-containing protein 1
F1	VIM	c1	-1.10908	8.08526	-3.6692	0.000254422	0.0139314	0.179956	vimentin
F1	HDAC9	c1	0.932796	8.36365	3.94483	8.46754e-05	0.00559587	1.04256	histone deacetylase 9
F1	SLC4A7	c1	1.15939	7.66378	4.3329	1.59976e-05	0.00145997	2.66004	sodium bicarbonate cotransporter 3
F1	BASP1	c1	0.82608	8.2244	3.45313	0.000576922	0.0269676	-0.714579	brain acid soluble protein 1 homolog
F1	FAM173B	c1	-4.48026	6.16565	-4.23919	2.42245e-05	0.00206339	1.04756	ATP synthase subunit C lysine N-methyltransferase
F1	NR4A3	c1	-1.69441	7.60125	-4.37349	1.33491e-05	0.00131198	2.92134	nuclear receptor subfamily 4 group A member 3
F1	ANKRD12	c1	-1.21009	8.01475	-4.11006	4.92788e-05	0.00376836	1.67987	ankyrin repeat domain-containing protein 12
F1	ZNF521	c1	-2.61753	7.03048	-4.1704	3.26852e-05	0.00266558	1.89167	zinc finger protein 521
F1	LYN	c1	1.521	7.83389	5.83782	6.86813e-09	1.84283e-06	9.94251	tyrosine-protein kinase Lyn
F1	MYC	c1	-1.11776	8.0758	-3.28697	0.00104906	0.041886	-1.02957	myc proto-oncogene protein
F1	PTK2	c1	1.38219	6.65602	3.58638	0.000349342	0.0185976	-0.00234709	focal adhesion kinase 1
F1	BCL11A	c1	1.77912	7.52921	6.19866	7.91532e-10	3.03394e-07	11.9891	B-cell lymphoma/leukemia 11A
F1	RPS6KA2	c1	1.68971	6.39105	3.53845	0.000517802	0.025315	-0.283295	ribosomal protein S6 kinase alpha-2
F1	UST	c1	1.92171	6.83364	4.84677	1.42617e-06	0.0001885	4.94189	uronyl 2-sulfotransferase
F1	TNFAIP3	c1	-1.23082	7.72923	-3.92238	9.54291e-05	0.00619966	1.09201	tumor necrosis factor alpha-induced protein 3
F1	STX7	c1	1.58023	6.8995	4.25773	2.23296e-05	0.00194521	2.45492	syntaxin-7
F1	SLC16A10	c1	-2.38838	6.32149	-3.26136	0.00114123	0.0450963	-1.08563	monocarboxylate transporter 10
F1	TMSB15B	c1	1.35323	9.37615	6.47098	3.42701e-10	1.87653e-07	12.7958	thymosin beta-15B
F1	LOC101749809	c1	-1.05974	8.85941	-4.07036	5.01399e-05	0.00376836	1.58744	connector enhancer of kinase suppressor of ras 2-like
F1	LOC112532415	c1	-4.39784	3.76973	-3.22937	0.00127562	0.0493884	-1.99832	uncharacterized protein LOC112532415
F1	ARHGAP24	c1	1.3405	7.62242	4.95685	8.23608e-07	0.000121419	5.43412	rho GTPase-activating protein 24
F1	PPP3CA	c1	1.12235	7.5237	4.07214	4.97622e-05	0.00376836	1.62545	serine/threonine-protein phosphatase 2B catalytic subunit alpha
F1	LOC107053353	c1	0.915766	7.58232	3.32622	0.000913367	0.0376445	-1.03264	interferon induced transmembrane protein 2
F1	SWAP70	c1	1.51008	7.2309	5.06428	4.76923e-07	7.61686e-05	5.96922	switch-associated protein 70
F1	CALCA	c1	-2.02312	7.41277	-3.86473	0.000117412	0.00745421	0.946032	calcitonin gene-related peptide
F1	SIPA1L1	c1	-1.67573	7.48048	-3.47916	0.000521755	0.025315	-0.316252	signal-induced proliferation-associated 1-like protein 1
F1	NFKBIA	c1	-1.21853	8.42886	-4.50021	1.51484e-05	0.00143278	2.7729	NF-kappa-B inhibitor alpha
F1	FOS	c1	-1.70901	10.879	-7.75961	3.10864e-13	3.97181e-10	19.6028	proto-oncogene c-Fos
F1	C5H14orf4	c1	-2.31117	6.26862	-3.33119	0.000892151	0.0371697	-0.859945	probable E3 ubiquitin-protein ligase IRF2BPL
F1	SLC24A4	c1	1.32912	6.52121	3.35168	0.000829258	0.0353172	-0.754933	sodium/potassium/calcium exchanger 4
F1	HSPA2	c1	-1.29944	11.9981	-5.9491	6.74505e-09	1.84283e-06	9.94833	heat shock 70 kDa protein
F1	DDIT4	c1	1.01076	7.2899	3.36528	0.00080818	0.0352017	-0.865117	DNA damage-inducible transcript 4 protein
F1	PIK3AP1	c1	1.33406	8.15137	5.43867	6.54942e-08	1.14109e-05	7.78951	phosphoinositide 3-kinase adapter protein 1
F1	WDFY4	c1	0.99307	7.78012	3.73062	0.000200305	0.0116329	0.325665	WD repeat- and FYVE domain-containing protein 4
F1	HHEX	c1	1.24918	7.04615	3.86217	0.000118629	0.00745421	0.904498	hematopoietically-expressed homeobox protein HHEX
F1	SH2D6	c1	1.2411	6.81957	3.38901	0.000725155	0.0327002	-0.667133	B-cell linker protein
F1	HSPE1	c1	-1.35353	8.53262	-4.59464	4.87818e-06	0.000549943	3.80281	10 kDa heat shock protein, mitochondrial
F1	MRAS	c1	1.75839	6.64312	4.22966	2.52577e-05	0.00210463	2.34397	ras-related protein M-Ras
F1	RGS1	c1	-1.30175	8.47154	-4.38319	5.93847e-05	0.00426388	1.61888	regulator of G-protein signaling 1
F1	TAL1	c1	-3.79685	5.96742	-3.5162	0.000500039	0.0252191	-0.966615	T-cell acute lymphocytic leukemia protein 1 homolog
F1	JUN	c1	-1.39996	10.1751	-6.25984	5.42521e-10	2.59936e-07	12.3323	transcription factor AP-1
F1	HS6ST1	c1	-2.74914	6.23501	-3.70443	0.00022434	0.0128342	0.161045	heparan-sulfate 6-O-sulfotransferase 1
F1	PIK3CB	c1	1.29169	6.68521	3.39266	0.000715669	0.0326567	-0.640234	phosphatidylinositol 4,5-bisphosphate 3-kinase catalytic subunit beta
F1	CCDC50	c1	1.79918	7.39329	5.82523	8.29749e-09	1.9159e-06	9.7686	coiled-coil domain-containing protein 50
F1	MZT2B	c1	1.32503	6.64938	3.46121	0.000557434	0.0265593	-0.417691	mitotic-spindle organizing protein 2B
F1	DNAJA4	c1	-2.35879	8.97837	-8.21629	5.58743e-16	2.14166e-12	25.4628	dnaJ homolog subfamily A member 4
F1	SYNM	c1	-5.07784	4.87454	-3.96222	8.11404e-05	0.00545634	-0.292345	synemin
F1	PLCG2	c1	1.21755	7.71437	4.51847	6.86942e-06	0.000711635	3.45029	1-phosphatidylinositol 4,5-bisphosphate phosphodiesterase gamma-2
F1	CNBP	c1	-0.928208	8.40715	-3.57329	0.000411899	0.0213353	-0.339588	CCHC-type zinc finger nucleic acid binding protein
F1	IP6K2	c1	0.991315	7.34006	3.38522	0.000735152	0.0327655	-0.796772	inositol hexakisphosphate kinase 2
F1	MZB1	c1	1.52852	6.65291	3.65389	0.000269903	0.0145709	0.243956	marginal zone B- and B1-cell-specific protein
F1	DUSP1	c1	-1.62576	9.26878	-6.80053	1.67745e-11	1.50143e-08	15.6749	dual specificity protein phosphatase 1
F1	EBF1	c1	1.24706	7.53774	4.34248	1.53259e-05	0.00143278	2.73218	transcription factor COE1
F1	CD74	c1	1.30909	10.6512	6.23594	6.2903e-10	2.67897e-07	12.1709	HLA class II histocompatibility antigen gamma chain
F1	ARPC1B	c1	0.793158	8.46112	3.35368	0.000823355	0.0353172	-1.0466	actin-related protein 2/3 complex subunit 1B
F1	GRAPL	c1	1.41354	8.06653	5.6534	1.98159e-08	3.9976e-06	8.92905	GRB2-related adapter protein
F1	RBBP6	c1	-1.28418	9.24263	-5.51686	4.25826e-08	7.77234e-06	8.17987	E3 ubiquitin-protein ligase RBBP6
F1	ABCC1	c1	0.881446	7.58112	3.2252	0.00129416	0.0496052	-1.35046	multidrug resistance-associated protein 1
F1	ATP6V0C	c1	-1.72534	8.47386	-6.08214	1.61049e-09	5.61184e-07	11.3185	V-type proton ATPase 16 kDa proteolipid subunit
F1	HVCN1	c1	1.66147	7.19882	5.26787	2.21484e-07	3.69107e-05	6.70873	voltage-gated hydrogen channel 1
F1	IGLL1	c1	-1.00082	11.6027	-4.73956	2.41788e-06	0.000280841	4.30014	Ig lambda chain V-1 region
F1	BLB1	c1	1.48669	8.8311	6.7782	1.95856e-11	1.50143e-08	15.518	Major histocompatibility complex class II beta chain BLB1, (similar to HLA class II, D beta chain)
F1	BLB2	c1	1.00438	9.34862	4.80779	2.40868e-06	0.000280841	4.32265	uncharacterized protein LOC101747454
F1	HSPA5	c1	-0.952284	9.33453	-4.04866	5.49501e-05	0.00405046	1.43995	endoplasmic reticulum chaperone BiP
F1	LOC101747587	c1	-0.997789	12.4397	-4.56056	5.64628e-06	0.000618348	3.52311	polyubiquitin-B
F1	PPDPF	c1	-3.85458	6.06757	-4.39936	1.18614e-05	0.00119644	2.08263	pancreatic progenitor cell differentiation and proliferation factor
F1	RERE	c1	0.962639	7.43459	3.24221	0.00122	0.0477168	-1.24254	arginine-glutamic acid dipeptide repeats protein
F1	RSRP1	c1	-0.76455	9.59479	-3.53118	0.000431362	0.0220455	-0.523377	arginine/serine-rich protein 1
F1	ARHGEF12	c1	0.853529	7.96896	3.30223	0.000991119	0.0404145	-1.15044	rho guanine nucleotide exchange factor 12
F1	CR2	c1	-2.6785	6.52512	-3.80761	0.000147702	0.00898638	0.545097	complement receptor type 1
F1	HEXIM1	c1	-1.15591	9.00412	-4.79747	2.03549e-06	0.000251678	4.54503	protein HEXIM1
F1	CD79B	c1	1.73724	7.24849	5.73926	1.21453e-08	2.58628e-06	9.40738	B-cell antigen receptor complex-associated protein beta chain
F1	EIF1	c1	-1.80542	10.0294	-7.9875	3.31241e-15	6.34824e-12	23.8924	eukaryotic translation initiation factor 1
F1	HSPB9	c1	-1.13277	12.8898	-4.95674	1.72878e-06	0.000220881	4.71655	heat shock protein beta-9
F1	MLLT1	c1	1.21091	6.90538	3.67312	0.000250705	0.0139268	0.235583	protein ENL
F1	GADD45B	c1	-3.21415	6.36944	-3.98894	7.055e-05	0.0048289	0.92986	growth arrest and DNA damage-inducible protein GADD45 beta
F1	JAK3	c1	1.04706	7.5641	3.73403	0.000197644	0.0116329	0.368792	tyrosine-protein kinase JAK3
F1	JUND	c1	-0.869883	9.94856	-4.02746	6.00704e-05	0.00426388	1.29906	transcription factor jun-D
F1	DNAJB1	c1	-1.36048	8.21287	-4.90174	1.08775e-06	0.00015442	5.18169	dnaJ homolog subfamily B member 1
F1	PTGES3	c1	-1.33899	7.89237	-3.51535	0.000511542	0.025315	-0.331733	prostaglandin E synthase 3
F1	FRMD8	c1	0.927972	13.9946	4.01824	6.29539e-05	0.00438732	1.30187	FERM domain-containing protein 8
F1	LOC112530942	c1	1.46262	6.7553	3.74372	0.000190384	0.0114022	0.53959	NADH-ubiquinone oxidoreductase chain 1
F1	PDE4D	c1	0.851969	8.19093	3.34778	0.00102587	0.0413911	-1.17881	cAMP-specific 3',5'-cyclic phosphodiesterase 4D
F1	MEF2C	c1	1.60411	7.66571	5.94969	3.55856e-09	1.13666e-06	10.5691	myocyte-specific enhancer factor 2C
F1	ATP8	c1	-2.49704	6.1298	-3.38335	0.000776499	0.0342106	-0.785893	ATP synthase F0 subunit 8
F1	NR4A3	c2	-1.87256	9.37722	-6.80132	1.63686e-05	0.018873	2.84427	nuclear receptor subfamily 4 group A member 3
F1	GNAI1	c4	-0.737704	8.36751	-4.40462	0.000231618	0.0111046	0.467312	guanine nucleotide-binding protein G(i) subunit alpha-1
F1	CAPZA2	c4	0.646718	7.48087	3.4381	0.00238587	0.0498547	-1.63115	F-actin-capping protein subunit alpha-2
F1	MSRB3	c4	-1.11163	5.8353	-4.01876	0.000590505	0.0206503	-0.188142	methionine-R-sulfoxide reductase B3
F1	CNOT2	c4	0.534802	8.91171	3.66538	0.0013856	0.0363978	-1.31518	CCR4-NOT transcription complex subunit 2
F1	PPP1R12A	c4	-0.492814	10.6717	-4.78107	9.31041e-05	0.00559095	1.07114	protein phosphatase 1 regulatory subunit 12A
F1	ATP2B1	c4	-0.815152	9.01671	-5.58269	1.3738e-05	0.00148495	3.15975	plasma membrane calcium-transporting ATPase 1
F1	LOC417973	c4	-3.94377	2.89622	-4.68446	0.000117583	0.00647249	-0.656417	uncharacterized protein LOC417973
F1	FAM83F	c4	-1.84417	5.99616	-6.75516	9.39158e-07	0.000217925	5.6193	protein FAM83F
F1	RBFOX2	c4	-1.54425	6.66227	-6.22171	3.12003e-06	0.000510442	4.63923	RNA binding protein fox-1 homolog 2
F1	CGTL	c4	-2.24274	4.36291	-4.37848	0.000246781	0.0113476	0.216112	cystine/glutamate transporter
F1	KDM7A	c4	-0.722832	8.7024	-4.75195	9.98863e-05	0.00582181	1.24121	lysine-specific demethylase 7A
F1	FAM60A	c4	-0.806595	6.35779	-3.5442	0.00185251	0.0431888	-1.28713	SIN3-HDAC complex-associated factor
F1	BCAT1	c4	-1.26153	8.57837	-6.95122	8.15025e-07	0.000201889	5.98064	branched-chain-amino-acid aminotransferase, cytosolic
F1	ARNTL2	c4	-1.91681	6.41359	-7.51155	1.82297e-07	7.74113e-05	7.14986	aryl hydrocarbon receptor nuclear translocator-like protein 2
F1	SLC2A14	c4	-1.03923	8.20545	-6.24173	2.98069e-06	0.000510442	4.70543	solute carrier family 2, facilitated glucose transporter member 3
F1	CBLB	c4	-0.475786	11.0799	-3.78076	0.00147733	0.0374408	-1.62424	E3 ubiquitin-protein ligase CBL-B
F1	RUNX1	c4	-0.422373	12.1274	-4.83608	8.15307e-05	0.00515638	0.986334	runt-related transcription factor 1
F1	C2CD2	c4	-2.30095	3.63776	-3.9882	0.000635862	0.0214784	-0.652657	C2 domain-containing protein 2
F1	ZBTB21	c4	-1.13263	6.73485	-5.34346	2.41892e-05	0.00217886	2.74453	zinc finger and BTB domain-containing protein 21
F1	SIK1	c4	-0.937888	7.37759	-4.43382	0.000216341	0.0105422	0.63808	serine/threonine-protein kinase SIK2
F1	LOC107055472	c4	-0.748697	7.89879	-3.65082	0.00153308	0.0382949	-1.26754	uncharacterized protein LOC107055472
F1	NYX	c4	-0.963345	8.76531	-6.35602	2.29845e-06	0.000427008	4.93155	nyctalopin
F1	SH3KBP1	c4	-0.492453	10.6791	-4.81102	8.66115e-05	0.00525414	1.14192	SH3 domain-containing kinase-binding protein 1
F1	NIPA2	c4	-1.46024	5.90532	-5.44637	1.8952e-05	0.00181725	2.95106	magnesium transporter NIPA2
F1	INPP4A	c4	-0.585973	10.2658	-5.1169	4.15218e-05	0.00324799	1.92863	inositol polyphosphate-4-phosphatase type I A
F1	IL18R1	c4	1.14975	6.41118	3.79946	0.00127728	0.0349928	-0.879669	interleukin-18 receptor 1
F1	IRS2	c4	-1.54773	5.98523	-5.007	7.56687e-05	0.00492798	1.71701	insulin receptor substrate 2
F1	ARHGEF7	c4	-0.826152	7.63917	-4.56065	0.000158669	0.00820248	0.915592	rho guanine nucleotide exchange factor 7
F1	TMEM123	c4	0.8527	7.37012	4.11737	0.00046498	0.0173856	-0.0632707	porimin
F1	BIRC2	c4	-1.08635	6.44723	-4.57851	0.00015195	0.0079942	1.03352	inhibitor of apoptosis protein
F1	SESN3	c4	0.836362	8.16032	4.87475	7.42751e-05	0.00492798	1.61082	sestrin-3
F1	HBBA	c4	-1.41277	5.64779	-4.16276	0.000462078	0.0173856	0.048777	hemoglobin subunit beta
F1	ZBTB47	c4	-2.13635	3.78612	-3.83249	0.0009282	0.0282982	-0.829147	zinc finger and BTB domain-containing protein 47
F1	LARP4B	c4	-0.838267	8.12637	-5.13029	4.02121e-05	0.00318748	2.18925	la-related protein 4B
F1	ITGB1	c4	0.777304	7.72246	3.56619	0.00204565	0.0465441	-1.50315	integrin beta-1
F1	KIF5B	c4	-0.661104	7.74848	-3.77962	0.00105256	0.0303762	-0.900813	kinesin-1 heavy chain
F1	ARHGAP21	c4	-1.55488	4.62333	-4.05567	0.000539986	0.0193387	-0.184687	rho GTPase-activating protein 21
F1	CDK14	c4	-0.359591	11.1372	-3.69511	0.00129006	0.0350287	-1.59226	cyclin-dependent kinase 14
F1	OSBPL3	c4	-1.11467	8.66093	-6.86778	7.37239e-07	0.00019056	6.04563	oxysterol-binding protein-related protein 3
F1	SNX10	c4	-1.39469	6.65166	-6.03628	4.77459e-06	0.000709624	4.25397	sorting nexin-10
F1	NR1D2	c4	-0.98684	7.14348	-4.99703	5.53477e-05	0.00411303	1.95286	nuclear receptor subfamily 1 group D member 2
F1	NEK10	c4	-1.65649	5.68233	-5.95558	5.75288e-06	0.000795369	3.95715	serine/threonine-protein kinase Nek10
F1	TRIM71	c4	-1.81022	4.36303	-3.88541	0.000815371	0.0257839	-0.609044	E3 ubiquitin-protein ligase TRIM71
F1	FBXL2	c4	-1.16746	6.21578	-4.37622	0.000248139	0.0113476	0.589215	F-box/LRR-repeat protein 2
F1	CLASP2	c4	-0.495246	9.09303	-3.66374	0.00139108	0.0363978	-1.36025	CLIP-associating protein 2
F1	ELMO1	c4	-0.301857	12.1043	-3.77445	0.00106576	0.0306085	-1.56053	engulfment and cell motility protein 1
F1	AOAH	c4	-2.50768	5.9671	-7.75051	2.0723e-07	8.12008e-05	6.89819	acyloxyacyl hydrolase
F1	EZH2	c4	-0.734416	8.2188	-4.40845	0.000229478	0.0110914	0.489681	histone-lysine N-methyltransferase EZH2
F1	RECK	c4	-1.57283	5.47215	-5.19681	3.4301e-05	0.00291313	2.33819	reversion-inducing cysteine-rich protein with Kazal motifs
F1	NFATC1	c4	-0.658804	9.13939	-4.60858	0.00014128	0.00756675	0.857292	nuclear factor of activated T-cells, cytoplasmic 1
F1	JARID2	c4	-0.616675	11.0958	-6.43094	1.94008e-06	0.00038446	4.88321	protein Jumonji
F1	NEDD9	c4	0.553847	8.89076	3.5491	0.00183091	0.0430839	-1.58665	enhancer of filamentation 1
F1	IRF4	c4	-1.14467	7.93568	-6.11193	4.01187e-06	0.000627646	4.43595	interferon regulatory factor 4
F1	PHLPP1	c4	-0.877769	7.61671	-4.52978	0.000170992	0.00868845	0.832657	PH domain leucine-rich repeat-containing protein phosphatase 1
F1	RPRD1A	c4	0.939662	6.59303	3.9262	0.000738794	0.0237412	-0.427162	regulation of nuclear pre-mRNA domain-containing protein 1A
F1	TERT	c4	-1.48889	5.35804	-4.29734	0.000305578	0.0133578	0.397354	telomerase reverse transcriptase
F1	NR4A3	c4	-1.19753	10.0225	-9.72067	2.34148e-09	3.48003e-06	11.6497	nuclear receptor subfamily 4 group A member 3
F1	FAM65B	c4	0.57786	9.39784	4.17906	0.000400359	0.0161914	-0.175798	rho family-interacting cell polarization regulator 2
F1	MBP	c4	-0.466678	10.1117	-3.81486	0.000966807	0.029176	-1.15553	myelin basic protein
F1	SOCS6	c4	1.33052	5.57971	4.30526	0.000294759	0.0129803	0.422084	suppressor of cytokine signaling 6
F1	ROCK1	c4	-0.779457	9.94862	-6.68848	1.08909e-06	0.000231238	5.57697	rho-associated protein kinase 1
F1	C18orf8	c4	-1.2444	5.07993	-3.5096	0.00201782	0.0461382	-1.26721	regulator of MON1-CCZ1 complex
F1	TOX	c4	0.323935	11.5851	3.48351	0.00214134	0.046975	-2.15246	thymocyte selection-associated high mobility group box protein TOX
F1	CHD7	c4	-0.55901	8.9917	-3.7453	0.00114332	0.0320614	-1.14316	chromodomain-helicase-DNA-binding protein 7
F1	SGK3	c4	0.734222	7.71995	3.99323	0.000628164	0.0214784	-0.391494	serine/threonine-protein kinase Sgk3
F1	NCALD	c4	-1.39275	6.33109	-5.72825	9.76337e-06	0.00116086	3.57077	neurocalcin-delta
F1	ZHX2	c4	-0.898995	6.78778	-4.19519	0.000384992	0.0157847	0.140753	zinc fingers and homeoboxes protein 2
F1	KHDRBS3	c4	-1.77158	5.42407	-4.86783	0.000100898	0.00582366	1.40754	KH domain-containing, RNA-binding, signal transduction-associated protein 3
F1	ARHGAP39	c4	-2.41211	4.49968	-4.8159	8.5597e-05	0.00525414	0.998937	rho GTPase-activating protein 39
F1	BCL11A	c4	1.49138	4.48183	3.61928	0.00154771	0.0383574	-1.07303	B-cell lymphoma/leukemia 11A
F1	PSME4	c4	-0.522223	8.59852	-3.48406	0.00213849	0.046975	-1.69087	proteasome activator complex subunit 4
F1	LCLAT1	c4	-1.01304	9.22635	-6.94216	6.21843e-07	0.000176041	6.18954	lysocardiolipin acyltransferase 1
F1	FBXO11	c4	-0.568488	8.94323	-3.86207	0.000862676	0.0266585	-0.880791	F-box only protein 11
F1	VPS54	c4	-2.12882	7.56328	-9.42917	4.82748e-09	5.73988e-06	10.692	vacuolar protein sorting-associated protein 54
F1	PELI3	c4	-0.581197	9.0541	-4.21935	0.000363075	0.0150943	-0.0442061	E3 ubiquitin-protein ligase pellino homolog 1
F1	ATL2	c4	-1.16295	7.11586	-5.69149	1.06408e-05	0.00124039	3.51602	atlastin-2
F1	ENAH	c4	-1.03372	5.21158	-3.4919	0.00209893	0.0468044	-1.32844	protein enabled homolog
F1	TP53BP2	c4	-0.938822	6.09527	-3.6713	0.00136605	0.0363978	-0.995467	apoptosis-stimulating of p53 protein 2
F1	ATF3	c4	-1.59999	5.69651	-4.51728	0.000266583	0.0119161	0.578863	LOW QUALITY PROTEIN: cyclic AMP-dependent transcription factor ATF-3
F1	PRKCE	c4	-0.375752	10.6779	-3.51741	0.00197493	0.0453318	-1.93372	protein kinase C epsilon type
F1	LOC421415	c4	-1.45314	4.67961	-4.12202	0.000459767	0.0173856	0.019301	uncharacterized protein LOC421415
F1	FOSL2	c4	-1.58661	5.98728	-5.82638	7.76515e-06	0.00100356	3.747	fos-related antigen 2
F1	TBCE	c4	-0.895863	6.59263	-3.80667	0.000986113	0.0293745	-0.712207	tubulin-specific chaperone E
F1	ARID4B	c4	-0.701503	9.52438	-5.1782	3.58602e-05	0.00296096	2.15649	AT-rich interactive domain-containing protein 4B
F1	RPS6KA2	c4	-0.606211	8.14992	-3.70135	0.00127085	0.0349779	-1.13371	ribosomal protein S6 kinase alpha-2
F1	SLC22A1	c4	-1.66649	4.49247	-4.04285	0.000557033	0.0198123	-0.255503	solute carrier family 22 member 2
F1	ZC3H12D	c4	-1.08131	8.04451	-5.47874	1.98504e-05	0.00187318	2.89621	probable ribonuclease ZC3H12D
F1	EZR	c4	-0.684179	7.53151	-3.50083	0.00205466	0.0465441	-1.51232	ezrin
F1	HIVEP2	c4	-0.914822	10.2365	-6.87734	9.53079e-07	0.000217925	5.7133	transcription factor HIVEP2
F1	ARFGEF3	c4	-0.93239	6.352	-4.07314	0.000517611	0.0187634	-0.122605	brefeldin A-inhibited guanine nucleotide-exchange protein 3
F1	TNFAIP3	c4	-0.645718	8.55793	-3.49699	0.00234393	0.0494917	-1.7492	tumor necrosis factor alpha-induced protein 3
F1	MAP3K5	c4	-0.883206	10.7384	-8.00224	6.55603e-08	3.54324e-05	8.30761	mitogen-activated protein kinase kinase kinase 5
F1	MAP7	c4	-2.34914	6.64482	-8.8633	1.20257e-08	1.19155e-05	9.58602	ensconsin
F1	EPB41L2	c4	-1.08852	7.92637	-6.0082	5.09412e-06	0.000721061	4.19954	band 4.1-like protein 2
F1	TPD52L1	c4	-3.01383	4.03811	-4.39767	0.000235557	0.0111413	-0.272513	tumor protein D53 homolog
F1	RNF217	c4	-0.70347	7.74985	-3.79091	0.00102432	0.0300073	-0.87948	E3 ubiquitin-protein ligase RNF217
F1	FYN	c4	-0.540662	10.6139	-4.86199	7.6595e-05	0.00492798	1.26724	tyrosine-protein kinase Fyn
F1	SLC16A10	c4	-1.2247	7.6989	-5.82353	8.44451e-06	0.00106814	3.73296	monocarboxylate transporter 10
F1	FOXO3	c4	-0.750437	7.7952	-4.26354	0.000326158	0.0138501	0.199764	forkhead box protein O3
F1	PDSS2	c4	-0.63867	8.25118	-3.60037	0.00162192	0.0390376	-1.38925	all trans-polyprenyl-diphosphate synthase PDSS2
F1	SYNCRIP	c4	-0.627217	7.82783	-3.63246	0.00149956	0.037775	-1.25059	heterogeneous nuclear ribonucleoprotein Q
F1	DDX43	c4	-1.52437	4.44177	-3.65216	0.00143031	0.0369704	-1.02492	probable ATP-dependent RNA helicase DDX43
F1	KCNQ5	c4	-0.465074	11.5929	-5.2593	2.95511e-05	0.00258355	2.07574	potassium voltage-gated channel subfamily KQT member 5
F1	STARD8	c4	-1.01163	5.55641	-3.52954	0.00191856	0.0444165	-1.24308	stAR-related lipid transfer protein 8
F1	LOC422151	c4	-1.05028	5.87177	-4.07476	0.000515578	0.0187634	-0.0741036	fibronectin type-III domain-containing protein 3a
F1	IL13RA1	c4	-2.09712	5.49325	-6.25306	3.17685e-06	0.000510442	4.46084	interleukin-13 receptor subunit alpha-1
F1	LOC422270	c4	-1.92747	4.36428	-5.09275	4.3993e-05	0.00335306	1.90692	uncharacterized protein LOC422270
F1	APOOL	c4	-1.26118	4.83366	-3.61899	0.00155116	0.0383574	-1.03668	MICOS complex subunit MIC27
F1	RPS6KA6	c4	-0.707212	7.89485	-3.86074	0.00086545	0.0266585	-0.742471	ribosomal protein S6 kinase alpha-6
F1	PAK3	c4	-0.783403	7.102	-3.74888	0.00113349	0.0319364	-0.898567	serine/threonine-protein kinase PAK 3
F1	CXorf57	c4	-1.39162	7.99133	-7.7544	1.09452e-07	5.37538e-05	7.88537	RPA-related protein RADX
F1	RNF128	c4	-2.34561	4.02403	-3.63843	0.00147823	0.0374408	-1.39472	E3 ubiquitin-protein ligase RNF128
F1	MAMLD1	c4	-1.18656	8.82948	-6.05547	1.70333e-05	0.00171632	3.13832	mastermind-like domain-containing protein 1
F1	MAML3	c4	-0.913927	7.82696	-4.743	0.00010207	0.00583466	1.33176	mastermind-like protein 3
F1	MMAA	c4	-1.35998	5.81611	-4.28731	0.000315306	0.0136142	0.381541	methylmalonic aciduria type A protein, mitochondrial
F1	VEGFC	c4	2.66156	4.30917	4.03611	0.000584883	0.0205747	-0.631873	vascular endothelial growth factor C
F1	G3BP2	c4	-0.79131	7.07648	-3.90292	0.000781588	0.0248478	-0.544567	ras GTPase-activating protein-binding protein 2
F1	MOB1B	c4	-1.03802	5.8985	-3.80579	0.000988207	0.0293745	-0.659512	MOB kinase activator 1B
F1	NDST4	c4	1.00975	9.01687	5.85257	8.97869e-06	0.00111205	3.6208	bifunctional heparan sulfate N-deacetylase/N-sulfotransferase 4
F1	NFKB1	c4	-0.903863	9.46659	-6.7225	1.00976e-06	0.000222335	5.6912	nuclear factor NF-kappa-B p105 subunit
F1	LONRF1	c4	-0.940053	6.48041	-3.9314	0.000729573	0.0235724	-0.42449	LON peptidase N-terminal domain and RING finger protein 1
F1	FRYL	c4	-0.504103	9.92946	-4.23616	0.000348565	0.0145931	-0.136365	protein furry homolog-like
F1	PPARGC1A	c4	-1.34322	6.48068	-5.39905	2.11995e-05	0.00196924	2.86164	peroxisome proliferator-activated receptor gamma coactivator 1-alpha
F1	GRK4	c4	0.557378	8.75004	3.65474	0.00142147	0.0369024	-1.32668	G protein-coupled receptor kinase 4
F1	TNIP2	c4	-1.15445	6.42016	-4.88602	7.22866e-05	0.00492798	1.7249	TNFAIP3-interacting protein 2
F1	EIF2AK3	c4	-1.26888	8.77692	-8.39057	2.98578e-08	2.23349e-05	9.15778	eukaryotic translation initiation factor 2-alpha kinase 3
F1	CSTF3	c4	0.997853	6.2429	4.16673	0.000412516	0.0163494	0.102183	cleavage stimulation factor subunit 3
F1	SCUBE2	c4	-1.83825	4.60701	-4.33988	0.00027101	0.0120236	0.357304	signal peptide, CUB and EGF-like domain-containing protein 2
F1	TUB	c4	-1.59002	7.39573	-4.96718	0.000559876	0.0198123	0.0899057	tubby protein homolog
F1	PDE3B	c4	-1.05052	11.3572	-10.0182	1.551e-09	3.07357e-06	12.0188	cGMP-inhibited 3',5'-cyclic phosphodiesterase B
F1	CALCA	c4	-1.17829	9.95023	-9.97631	1.47225e-09	3.07357e-06	12.1042	calcitonin gene-related peptide
F1	INSC	c4	-3.35779	3.0156	-3.8151	0.000966265	0.029176	-1.71455	protein inscuteable homolog
F1	TSPAN4	c4	-0.414888	11.3567	-3.95784	0.000697775	0.023046	-1.02639	tetraspanin-4
F1	SLC1A2	c4	-1.68005	5.68236	-6.23028	3.05964e-06	0.000510442	4.53382	excitatory amino acid transporter 2
F1	SIPA1L1	c4	-0.591806	9.78666	-4.90311	6.93721e-05	0.00490973	1.47851	signal-induced proliferation-associated 1-like protein 1
F1	NFKBIA	c4	-1.42756	7.91946	-8.38727	3.00553e-08	2.23349e-05	9.10167	NF-kappa-B inhibitor alpha
F1	JDP2	c4	-2.57341	5.91872	-6.32239	1.34916e-05	0.00148495	3.20012	jun dimerization protein 2
F1	BCL11B	c4	0.588236	11.6306	6.60226	1.3201e-06	0.00027062	5.20557	B-cell lymphoma/leukemia 11B
F1	SLC25A47	c4	-2.22544	4.49973	-5.10945	4.22691e-05	0.00326351	1.72864	solute carrier family 25 member 47
F1	ZFYVE21	c4	-1.29883	5.24226	-3.66295	0.00139591	0.0363978	-0.9438	zinc finger FYVE domain-containing protein 21
F1	PRKCH	c4	-0.55546	9.44907	-3.79933	0.00102138	0.0300073	-1.10732	protein kinase C eta type
F1	SRRL	c4	-1.5663	5.81462	-5.60768	1.29538e-05	0.00146798	3.27332	putative threonine dehydratase
F1	ARID5B	c4	-1.40508	9.29692	-10.4258	6.63499e-10	3.07357e-06	12.8525	AT-rich interactive domain-containing protein 5B
F1	ASAH2	c4	-1.8175	4.22954	-3.87738	0.00083135	0.0261501	-0.684988	LOW QUALITY PROTEIN: putative neutral ceramidase C
F1	HERC4	c4	-0.666417	8.04285	-3.99091	0.000631712	0.0214784	-0.452582	probable E3 ubiquitin-protein ligase HERC4
F1	SLK	c4	-0.896459	9.59984	-6.41489	2.02368e-06	0.00038809	4.99801	STE20-like serine/threonine-protein kinase
F1	SMC3	c4	-0.791086	6.57987	-3.52758	0.00192758	0.0444165	-1.34984	structural maintenance of chromosomes protein 3
F1	SHOC2	c4	-0.728015	6.99494	-3.57017	0.00174093	0.0412345	-1.29451	leucine-rich repeat protein SHOC-2
F1	HTRA1	c4	-1.3965	5.51377	-4.58028	0.0001513	0.0079942	1.02786	serine protease HTRA1
F1	OPNVA	c4	-1.9934	3.77373	-3.57799	0.00171117	0.0408549	-1.27854	vertebrate ancient opsin
F1	NAB1	c4	-1.2405	5.54316	-4.11478	0.000467905	0.0173856	0.0230091	NGFI-A-binding protein 1
F1	DNAH7	c4	-1.71431	7.05669	-6.93147	7.10323e-07	0.00019056	6.04327	dynein axonemal heavy chain 7
F1	NRP2	c4	-1.88576	6.6048	-7.03131	5.72678e-07	0.000170229	6.19593	neuropilin-2
F1	RAPH1	c4	-1.42058	7.88047	-7.72022	1.17544e-07	5.37538e-05	7.80895	ras-associated and pleckstrin homology domains-containing protein 1
F1	GPR155	c4	-1.08727	6.92357	-4.26374	0.000410045	0.0163494	0.111446	integral membrane protein GPR155
F1	TANK	c4	1.82224	4.74648	3.98982	0.000633379	0.0214784	-0.403145	TRAF family member-associated NF-kappa-B activator
F1	CYP27C1	c4	-1.49939	5.96127	-5.60332	1.30871e-05	0.00146798	3.25522	cytochrome P450 27C1
F1	EPB41L5	c4	-1.31588	5.58026	-4.38768	0.000241333	0.0112971	0.615986	band 4.1-like protein 5
F1	NCKAP5	c4	-1.24552	5.23403	-3.7603	0.00110459	0.0314501	-0.741248	nck-associated protein 5
F1	MGAT5	c4	-0.566031	9.09988	-3.98441	0.000641731	0.0215542	-0.61399	alpha-1,6-mannosylglycoprotein 6-beta-N-acetylglucosaminyltransferase A
F1	NEB	c4	-1.09935	5.0253	-3.48674	0.0021249	0.0469611	-1.31109	nebulin
F1	CACNB4	c4	-1.60996	5.40843	-5.14901	3.8451e-05	0.00313138	2.21179	voltage-dependent L-type calcium channel subunit beta-4
F1	NR4A2	c4	-0.923387	7.80098	-4.87587	7.40755e-05	0.00492798	1.63431	nuclear receptor subfamily 4 group A member 2
F1	CRB1	c4	-0.913435	6.21257	-3.61734	0.00155494	0.0383574	-1.11443	protein crumbs homolog 1
F1	RGS4	c4	-1.27308	4.46486	-3.44489	0.00234763	0.0494917	-1.39365	regulator of G-protein signaling 4
F1	AXDND1	c4	-2.43225	3.87933	-4.18181	0.000397699	0.0161914	-0.370066	axonemal dynein light chain domain-containing protein 1
F1	TNR	c4	-2.64325	3.48061	-3.43999	0.00237516	0.0498547	-2.01639	tenascin-R
F1	TNN	c4	-2.15773	4.82531	-5.92242	6.21217e-06	0.000839349	3.51294	tenascin-N
F1	THAP10	c4	-1.42934	5.21783	-4.85932	7.70904e-05	0.00492798	1.61795	sterile alpha motif domain-containing protein 13
F1	TESK2	c4	-1.13649	6.55461	-4.88913	7.1748e-05	0.00492798	1.73209	dual specificity testis-specific protein kinase 2
F1	HOOK1	c4	-1.07492	6.53355	-4.82911	8.29132e-05	0.00518862	1.59369	protein Hook homolog 1
F1	ALG6	c4	1.48888	5.28173	3.60655	0.00185191	0.0431888	-1.16514	dolichyl pyrophosphate Man9GlcNAc2 alpha-1,3-glucosyltransferase
F1	YEATS2	c4	-1.22826	6.49777	-5.29322	2.72583e-05	0.00241867	2.63158	YEATS domain-containing protein 2
F1	GPR35	c4	-1.02634	6.32919	-4.09205	0.000494416	0.0182565	-0.0494351	G-protein coupled receptor 35
F1	PER2	c4	-1.41635	7.41765	-7.08823	4.52052e-07	0.000141445	6.49928	period circadian protein homolog 2
F1	SPSB4	c4	-2.70021	4.10865	-4.47364	0.000195917	0.00970604	0.00638841	SPRY domain-containing SOCS box protein 4
F1	ACSL3	c4	-0.782374	7.33213	-4.15911	0.000420206	0.0165439	0.00728254	fatty acid CoA ligase Acsl3
F1	GRK7	c4	-0.957291	6.60075	-4.24419	0.00034184	0.0144131	0.27613	rhodopsin kinase GRK7
F1	FGF12	c4	2.19627	4.15997	3.60333	0.00161046	0.0389193	-1.32488	fibroblast growth factor 12
F1	ARMC9	c4	-1.74814	4.2806	-3.69501	0.00129038	0.0350287	-1.02459	lisH domain-containing protein ARMC9
F1	CCNL1	c4	-1.01038	8.59198	-6.09351	4.20769e-06	0.000641403	4.34774	cyclin-L1
F1	LEKR1	c4	-2.25648	4.11664	-4.01031	0.00060272	0.0208324	-0.629541	protein LEKR1
F1	NEO1	c4	-1.92067	4.51684	-4.06079	0.000533333	0.0192161	-0.254854	neogenin
F1	HERC1	c4	-0.553103	8.76246	-3.47124	0.00220787	0.0480798	-1.76211	probable E3 ubiquitin-protein ligase HERC1
F1	ANXA2	c4	-1.14199	5.18921	-3.44622	0.00234022	0.0494917	-1.39728	annexin A2
F1	PRTG	c4	-1.27378	5.80141	-4.27358	0.000318313	0.0136142	0.369551	protogenin
F1	MYO5C	c4	-1.81783	3.70222	-3.45496	0.00229204	0.0490942	-1.51211	unconventional myosin-Vc
F1	ADAMTSL3	c4	-1.05338	6.98153	-4.28458	0.000317392	0.0136142	0.328139	ADAMTS-like protein 3
F1	AGBL1	c4	-2.30957	3.71409	-3.71638	0.00122573	0.0338929	-1.26704	cytosolic carboxypeptidase 4
F1	ST8SIA2	c4	-2.70579	3.18924	-3.75921	0.00110565	0.0314501	-1.457	alpha-2,8-sialyltransferase 8B
F1	FAM169B	c4	-1.2711	4.89437	-3.63286	0.00151681	0.0380483	-1.01683	protein FAM169B
F1	SLC7A6	c4	0.666119	7.75386	3.44868	0.00232653	0.0494917	-1.64433	Y+L amino acid transporter 2
F1	HERPUD1	c4	-0.918208	6.3368	-3.67247	0.00136436	0.0363978	-1.00957	homocysteine-responsive endoplasmic reticulum-resident ubiquitin-like domain member 1 protein
F1	N4BP1	c4	-0.74391	6.86131	-3.43737	0.00239001	0.0498547	-1.5809	NEDD4-binding protein 1
F1	USP10	c4	0.728552	7.25255	3.63793	0.00148	0.0374408	-1.14667	ubiquitin carboxyl-terminal hydrolase 10
F1	SLC7A5	c4	-1.18575	4.84325	-3.45428	0.00229574	0.0490942	-1.37443	large neutral amino acids transporter small subunit 1
F1	TAT	c4	-2.40964	3.62728	-3.46823	0.0022207	0.0481505	-1.85867	tyrosine aminotransferase
F1	STAB1	c4	-1.60549	6.52602	-5.65997	1.51574e-05	0.00158089	3.19402	stabilin-1
F1	ATP2B2	c4	-1.00461	6.9415	-4.86946	7.52285e-05	0.00492798	1.6714	plasma membrane calcium-transporting ATPase 2
F1	FAM208A	c4	-0.584012	8.89972	-3.96331	0.000675365	0.0224304	-0.63199	protein TASOR
F1	CHCHD6	c4	-1.27137	5.1888	-3.681	0.00133672	0.0361218	-0.907579	MICOS complex subunit MIC25
F1	SLC6A6	c4	-0.410768	10.5393	-3.863	0.00086074	0.0266585	-1.09838	sodium- and chloride-dependent taurine transporter
F1	PRKAR2A	c4	-0.870024	9.63288	-7.09743	4.43101e-07	0.000141445	6.49357	cAMP-dependent protein kinase type II-alpha regulatory subunit
F1	KCTD6	c4	-1.71616	4.33071	-3.49626	0.0020772	0.0465997	-1.37227	BTB/POZ domain-containing protein KCTD6
F1	FGF18	c4	-1.29992	5.00277	-3.75768	0.00112868	0.0319364	-0.757591	fibroblast growth factor 18
F1	SLIT3	c4	-1.04662	6.34471	-3.63947	0.00172953	0.0411282	-1.18586	slit homolog 3 protein
F1	ADRB2	c4	-1.19879	5.73143	-4.47977	0.00019303	0.00964337	0.823614	beta-2 adrenergic receptor
F1	SH3PXD2B	c4	-1.85215	6.44008	-7.42613	2.18539e-07	8.12008e-05	7.00673	SH3 and PX domain-containing protein 2B
F1	NEURL1B	c4	-3.6168	3.30651	-4.90987	6.8252e-05	0.00488866	0.135335	E3 ubiquitin-protein ligase NEURL1B
F1	DUSP1	c4	-0.70355	8.22126	-3.795	0.00104268	0.0302376	-0.961986	dual specificity protein phosphatase 1
F1	CD74	c4	1.06946	7.25583	4.95942	6.05834e-05	0.00444652	1.86557	HLA class II histocompatibility antigen gamma chain
F1	GFPT2	c4	-0.963382	6.51613	-3.67373	0.00139294	0.0363978	-1.0328	glutamine--fructose-6-phosphate aminotransferase [isomerizing
F1	KLHL3	c4	-0.868555	6.48895	-3.60639	0.0015963	0.0387347	-1.14488	kelch-like protein 3
F1	FNIP1	c4	-0.903664	7.25778	-4.15358	0.000426818	0.0166936	0.0120073	folliculin-interacting protein 1
F1	LFNG	c4	0.969391	5.82911	3.52857	0.00192302	0.0444165	-1.28429	beta-1,3-N-acetylglucosaminyltransferase lunatic fringe
F1	SDK1	c4	-0.769296	8.00231	-4.76187	9.75207e-05	0.00574021	1.31631	protein sidekick-1
F1	RAI1	c4	-0.64378	7.86509	-3.63879	0.00147695	0.0374408	-1.25657	retinoic acid-induced protein 1
F1	UNKL	c4	0.964401	6.27053	3.93819	0.000717686	0.023315	-0.387596	putative E3 ubiquitin-protein ligase UNKL
F1	PM5	c4	-1.6253	5.16317	-4.81246	8.63122e-05	0.00525414	1.46994	nodal modulator 1
F1	XYLT1	c4	-0.639409	9.35218	-4.88043	7.32661e-05	0.00492798	1.48328	xylosyltransferase 1
F1	HBA1	c4	-2.5828	4.87787	-5.73798	9.63441e-06	0.00116086	3.02396	hemoglobin subunit alpha-A
F1	FBRSL1	c4	-0.355395	11.8584	-4.14601	0.000433775	0.0168549	-0.639525	fibrosin-1-like protein
F1	LOC107051612	c4	-2.77278	3.33307	-3.94317	0.000709086	0.0231622	-1.03255	uncharacterized protein LOC107051612
F1	NCOR2	c4	-0.442098	9.47656	-3.4997	0.00206021	0.0465441	-1.78676	nuclear receptor corepressor 2
F1	PITPNM2	c4	-0.995594	9.93155	-8.10054	5.3623e-08	3.19967e-05	8.56588	membrane-associated phosphatidylinositol transfer protein 2
F1	MYO18B	c4	-1.12761	5.39822	-3.84283	0.000903694	0.0276931	-0.563676	unconventional myosin-XVIIIb
F1	UPB1	c4	-1.75451	4.5375	-3.61595	0.00156489	0.0384432	-1.1095	beta-ureidopropionase
F1	SLC5A1	c4	-0.979557	7.64594	-5.46575	1.81026e-05	0.00176426	2.99586	sodium/glucose cotransporter 1
F1	BLB1	c4	1.18581	5.63366	4.12299	0.000458685	0.0173856	0.0403566	Major histocompatibility complex class II beta chain BLB1, (similar to HLA class II, D beta chain)
F1	BLB2	c4	1.27407	5.83182	3.80369	0.00102464	0.0300073	-0.675217	uncharacterized protein LOC101747454
F1	IER3	c4	-1.13812	5.8145	-4.0859	0.000501838	0.0184162	-0.0430126	radiation-inducible immediate-early gene IEX-1
F1	FNBP1	c4	-0.503116	10.6513	-4.66701	0.000122652	0.00667179	0.799218	formin-binding protein 1
F1	PIK3R6	c4	-1.38245	5.90481	-4.66433	0.000123448	0.00667179	1.22657	phosphoinositide 3-kinase regulatory subunit 6
F1	SEPTIN9	c4	0.838503	7.54251	4.36562	0.000254604	0.0115544	0.480509	septin-9
F1	CSNK1D	c4	-0.808999	8.09851	-4.70569	0.000111699	0.00620607	1.19906	casein kinase I
F1	CCDC57	c4	-1.77508	5.77469	-5.51549	1.68069e-05	0.00171632	3.00845	coiled-coil domain-containing protein 57
F1	ERN1	c4	1.29153	5.99474	4.39666	0.000236132	0.0111413	0.638652	serine/threonine-protein kinase/endoribonuclease IRE1
F1	PECAM1	c4	-1.97532	6.50236	-8.09873	5.38213e-08	3.19967e-05	8.23932	platelet endothelial cell adhesion molecule
F1	ARSG	c4	-0.799609	7.15038	-3.94719	0.000702215	0.0230645	-0.445862	arylsulfatase G
F1	TMEM104	c4	-1.39732	6.95642	-6.02718	4.92729e-06	0.000714457	4.24205	transmembrane protein 104
F1	RFFL	c4	-0.887674	6.08297	-3.49127	0.00210206	0.0468044	-1.36979	E3 ubiquitin-protein ligase rififylin
F1	MYO1C	c4	-1.41271	5.99756	-5.47487	1.77162e-05	0.00175538	3.00341	unconventional myosin-Ic
F1	PITPNA	c4	-0.890067	7.83717	-5.06817	4.66619e-05	0.00351146	2.07353	phosphatidylinositol transfer protein alpha
F1	SLC43A2	c4	-0.77842	8.07078	-4.36227	0.00025668	0.0115603	0.410002	large neutral amino acids transporter small subunit 4
F1	SGSM2	c4	-0.800086	6.46642	-3.46699	0.00222731	0.0481505	-1.45803	small G protein signaling modulator 2
F1	TP53INP2	c4	-1.37036	4.96602	-3.91644	0.000756453	0.024178	-0.410693	tumor protein p53-inducible nuclear protein 2
F1	ZMYND8	c4	0.599693	8.21156	3.66564	0.00138474	0.0363978	-1.20719	protein kinase C-binding protein 1
F1	ADNP	c4	0.68056	7.87221	3.61033	0.00158128	0.0386862	-1.30722	activity-dependent neuroprotector homeobox protein
F1	ERRFI1	c4	-1.46985	6.42984	-6.28363	2.70928e-06	0.000488081	4.75002	ERBB receptor feedback inhibitor 1
F1	TNFRSF9	c4	-0.923985	5.78737	-3.54851	0.00183351	0.0430839	-1.23552	tumor necrosis factor receptor superfamily member 9
F1	VPS13D	c4	-0.683619	7.81254	-3.80712	0.000985034	0.0293745	-0.850058	vacuolar protein sorting-associated protein 13D
F1	TNFRSF1B	c4	-1.56527	5.31558	-4.92106	6.64384e-05	0.00481679	1.71981	tumor necrosis factor receptor superfamily member 1B
F1	DISP3	c4	-2.40349	5.86	-7.20895	3.91627e-07	0.000136954	6.24782	protein dispatched homolog 3
F1	MTHFD2	c4	-1.61863	4.36677	-3.59773	0.00162975	0.0390681	-1.15329	bifunctional methylenetetrahydrofolate dehydrogenase/cyclohydrolase, mitochondrial
F1	HIVEP3	c4	-0.696084	8.77662	-4.48419	0.000190971	0.00962136	0.611943	transcription factor HIVEP3
F1	ETS1	c4	0.531942	9.85393	4.43778	0.000213717	0.0105004	0.372267	protein C-ets-1
F1	PCSK7	c4	-1.12748	5.56528	-3.48829	0.00211995	0.0469611	-1.3233	proprotein convertase subtilisin/kexin type 7
F1	SLC41A1	c4	-1.14158	5.71522	-3.96394	0.000674325	0.0224304	-0.307865	solute carrier family 41 member 1
F1	PPARD	c4	-1.73098	5.22242	-5.2302	3.16742e-05	0.00272903	2.36426	peroxisome proliferator-activated receptor delta
F1	LOC769232	c4	0.592525	10.8661	5.14191	4.01372e-05	0.00318748	1.89366	Ig heavy chain Mem5-like
F1	MYO1D	c4	-2.45761	3.68315	-3.67514	0.00135349	0.0363978	-1.40756	unconventional myosin-Id
F1	DAZAP1	c4	0.636519	8.11463	3.64515	0.00145456	0.0374344	-1.24275	DAZ-associated protein 1
F1	JUND	c4	-0.805405	8.18058	-4.77533	9.44034e-05	0.00561228	1.36536	transcription factor jun-D
F1	PTPRS	c4	-1.48613	5.66809	-5.18923	3.49278e-05	0.00292459	2.35119	receptor-type tyrosine-protein phosphatase S
F1	GMIP	c4	1.06039	5.92164	3.78424	0.00104092	0.0302376	-0.696943	GEM-interacting protein
F1	LOC107049468	c4	-1.29096	6.57596	-5.36233	2.3129e-05	0.00211541	2.78585	protein phosphatase 1 regulatory subunit 15A
F1	NR4A1	c4	-2.68169	4.82001	-4.92085	0.000103281	0.00584768	1.03069	LOW QUALITY PROTEIN: nuclear receptor subfamily 4 group A member 1
F1	PMAIP1	c4	-1.35366	6.59638	-4.44903	0.000408495	0.0163494	0.211732	phorbol-12-myristate-13-acetate-induced protein 1
F1	GOLPH3	c4	-0.876636	6.84537	-3.49596	0.00217341	0.0475034	-1.4717	Golgi phosphoprotein 3
F1	PDE4D	c4	-0.936117	8.81087	-5.84672	7.44231e-06	0.000983212	3.77438	cAMP-specific 3',5'-cyclic phosphodiesterase 4D
F1	GKAP1	c4	-1.43721	4.70003	-3.71848	0.00121956	0.0338929	-0.849151	G kinase-anchoring protein 1
F1	LNPEP	c4	0.740926	7.38748	3.6126	0.00159131	0.0387347	-1.28072	leucyl-cystinyl aminopeptidase
F1	GAK	c4	-0.92931	8.36306	-4.90774	0.000105072	0.00589298	1.28659	cyclin-G-associated kinase
F1	SLC12A2	c4	-0.725991	8.03658	-4.57373	0.000153722	0.00801645	0.873769	solute carrier family 12 member 2
F1	LOC112530071	c4	-1.99844	3.8135	-3.86711	0.000852231	0.0266585	-0.723519	NF-kappa-B inhibitor delta-like
F1	ND2	c4	-0.584589	11.2596	-4.77528	0.0001693	0.00867661	0.512492	NADH dehydrogenase subunit 2
F1	COX1	c4	-0.593066	13.5993	-6.59349	1.45935e-05	0.00154926	2.85058	cytochrome c oxidase subunit I
F1	COX2	c4	-0.310598	13.7198	-4.39818	0.000244957	0.0113476	-0.362086	cytochrome c oxidase subunit II
F1	ATP6	c4	-0.437743	13.6344	-4.3735	0.00122084	0.0338929	-1.57022	ATP synthase F0 subunit 6
F1	COX3	c4	-0.324817	13.7927	-4.27665	0.000448414	0.0173105	-0.903227	cytochrome c oxidase subunit III
F1	ND4L	c4	-0.774998	7.91784	-3.58049	0.00206689	0.0465441	-1.51442	NADH dehydrogenase subunit 4L
F1	ND4	c4	-0.449036	11.2277	-4.21815	0.000365811	0.0151024	-0.365032	NADH dehydrogenase subunit 4
F1	ND5	c4	-0.429194	11.6294	-4.13724	0.0004587	0.0173856	-0.637876	NADH dehydrogenase subunit 5
F1	CYTB	c4	-0.405246	12.4513	-3.7357	0.00226273	0.0487388	-2.17251	cytochrome b
F1	ND6	c4	-0.513278	11.3403	-4.22481	0.000599361	0.0208324	-0.761337	NADH dehydrogenase subunit 6
F1	MAP3K5	c7	-3.59941	8.50809	-3.55867	0.000394428	0.0212601	-0.498395	mitogen-activated protein kinase kinase kinase 5
F1	FOS	c7	-1.40665	10.6628	-3.4684	0.000551187	0.0212601	-0.385278	proto-oncogene c-Fos
F1	HSPA2	c7	-1.28244	11.3486	-3.5189	0.000457499	0.0212601	-0.264168	heat shock 70 kDa protein
F1	HSPB9	c7	-1.71917	12.5278	-5.76152	1.184e-08	3.19681e-06	9.74799	heat shock protein beta-9
F1	COX2	c7	-1.31441	12.7478	-4.5565	6.00237e-06	0.000810321	3.68281	cytochrome c oxidase subunit II
F1	ATP6	c7	-1.09971	12.5711	-3.74833	0.00019066	0.0171594	0.421797	ATP synthase F0 subunit 6
F1	COX3	c7	-0.942179	13.1358	-3.49478	0.000500212	0.0212601	-0.531051	cytochrome c oxidase subunit III
F1	GNLY	c8	1.07609	11.4976	3.376	0.00186584	0.0402193	-1.26568	granulysin
F1	HSPB9	c8	-2.20283	12.0526	-4.59841	0.000733873	0.0237285	-0.273996	heat shock protein beta-9
F1	ND1	c8	-0.908685	12.3187	-3.27676	0.00233183	0.0411249	-1.48082	NADH dehydrogenase subunit 1
F1	COX2	c8	-1.23797	14.2897	-4.21999	0.000158225	0.0149442	0.868386	cytochrome c oxidase subunit II
F1	ATP6	c8	-1.29023	14.0804	-4.32663	0.000115283	0.0149442	1.1482	ATP synthase F0 subunit 6
F1	COX3	c8	-1.12818	14.5006	-3.9301	0.000370192	0.0149442	0.125344	cytochrome c oxidase subunit III
F1	ND3	c8	-1.55309	12.2394	-4.35832	0.000337573	0.0149442	0.309204	NADH dehydrogenase subunit 3
F1	ND4	c8	-1.18963	12.047	-3.91643	0.00038516	0.0149442	0.0899403	NADH dehydrogenase subunit 4
F1	ND5	c8	-1.01664	12.326	-3.51726	0.00120125	0.0332918	-0.899815	NADH dehydrogenase subunit 5
F1	CYTB	c8	-0.926312	13.1006	-3.28901	0.00225536	0.0411249	-1.45513	cytochrome b
F1	ND6	c8	-0.92564	12.5038	-3.44943	0.00145105	0.0351878	-1.06942	NADH dehydrogenase subunit 6
F1	TRABD	c11	-3.53531	5.99794	-3.43725	0.00059331	0.0279449	-0.525853	traB domain-containing protein
F1	DOCK4	c11	-1.56499	8.44357	-3.49397	0.000494305	0.0240846	-0.432217	dedicator of cytokinesis protein 4
F1	LYZ	c11	-1.61321	8.30336	-3.69502	0.000222643	0.0136781	0.284134	lysozyme C
F1	FGD4	c11	-2.02288	8.0951	-3.49792	0.000473725	0.0239062	-0.2692	FYVE, RhoGEF and PH domain-containing protein 4
F1	TIAM1	c11	-3.46283	7.05252	-3.42803	0.000613759	0.0279755	-0.541171	rho guanine nucleotide exchange factor TIAM1
F1	ANKRD10	c11	1.188	8.95293	3.57225	0.000357858	0.0202262	-0.331831	ankyrin repeat domain-containing protein 10
F1	CDK14	c11	0.939116	10.0207	3.41753	0.000637873	0.0280851	-1.01709	cyclin-dependent kinase 14
F1	GMDS	c11	1.2986	8.74522	3.81215	0.00013972	0.0103907	0.554864	GDP-mannose 4,6 dehydratase
F1	NR4A3	c11	-1.81615	8.90741	-5.03105	5.11104e-07	9.02737e-05	5.82822	nuclear receptor subfamily 4 group A member 3
F1	FAM65B	c11	1.39937	8.77627	4.16352	3.19602e-05	0.00314196	1.92035	rho family-interacting cell polarization regulator 2
F1	PAG1	c11	1.24624	8.88101	3.72515	0.000197737	0.0133049	0.220201	phosphoprotein associated with glycosphingolipid-enriched microdomains 1
F1	MTSS1	c11	-1.97792	7.91598	-3.3606	0.000784603	0.0314106	-0.708518	protein MTSS 1
F1	SIPA1L2	c11	-2.54226	7.6309	-3.2157	0.00131104	0.0451828	-1.09285	signal-induced proliferation-associated 1-like protein 2
F1	KCNQ5	c11	1.26579	9.82981	4.45804	8.61137e-06	0.00135198	3.01844	potassium voltage-gated channel subfamily KQT member 5
F1	RXFP1	c11	-4.43296	5.85169	-4.33209	1.5112e-05	0.00194121	2.43223	relaxin receptor 1
F1	WDFY3	c11	-2.52932	7.73985	-3.38023	0.000730801	0.0303712	-0.600145	WD repeat and FYVE domain-containing protein 3
F1	MOB1B	c11	-3.45488	6.1162	-3.30037	0.000973543	0.0362004	-0.927221	MOB kinase activator 1B
F1	FAM53A	c11	1.54157	8.15199	3.78257	0.000157355	0.0111171	0.562313	protein FAM53A
F1	HSPA2	c11	-1.37058	11.1124	-5.37444	8.09466e-08	2.85944e-05	7.42846	heat shock 70 kDa protein
F1	RASGEF1A	c11	-2.11554	8.29089	-4.15373	3.33542e-05	0.00314196	2.08388	ras-GEF domain-containing family member 1A
F1	KCNMA1	c11	-2.15886	8.86409	-5.23206	3.53719e-07	7.14008e-05	6.26583	calcium-activated potassium channel subunit alpha-1
F1	LRMDA	c11	-2.60818	8.96876	-5.47132	4.7245e-08	2.22524e-05	8.17051	leucine-rich melanocyte differentiation-associated protein
F1	ADK	c11	0.985031	9.48225	3.25168	0.00115625	0.0408444	-1.48115	adenosine kinase
F1	FN1	c11	-5.21194	6.02161	-5.11031	3.35788e-07	7.14008e-05	5.56344	fibronectin
F1	ITGA4	c11	1.3374	9.21843	4.2566	2.12045e-05	0.00249683	2.25967	integrin alpha-4
F1	ZEB2	c11	-2.52071	8.82898	-5.26599	1.66804e-07	4.71389e-05	6.95347	zinc finger E-box-binding homeobox 2
F1	JUN	c11	-1.05664	9.44554	-3.40991	0.000655915	0.0280851	-0.943874	transcription factor AP-1
F1	PID1	c11	-3.68101	5.8731	-3.4989	0.000471977	0.0239062	-0.361366	PTB-containing, cubilin and LRP1-interacting protein
F1	FNDC3B	c11	-4.46689	6.06428	-4.41697	1.02591e-05	0.00144961	2.76688	fibronectin type III domain-containing protein 3B
F1	CMIP	c11	-1.33776	8.97029	-3.82696	0.000131607	0.0103907	0.628361	C-Maf-inducing protein
F1	EBF1	c11	1.02909	10.1667	3.81726	0.000136869	0.0103907	0.395218	transcription factor COE1
F1	FBRSL1	c11	-0.932248	10.6117	-3.54567	0.000395854	0.0215131	-0.613597	fibrosin-1-like protein
F1	RSRP1	c11	1.26738	8.12403	3.28155	0.00104072	0.0377062	-1.19693	arginine/serine-rich protein 1
F1	SRRM1	c11	1.53449	7.72003	3.6246	0.000292802	0.0172387	0.0164357	serine/arginine repetitive matrix protein 1
F1	CSF3R	c11	-3.83334	6.09874	-3.70078	0.000217664	0.0136781	0.265887	granulocyte colony-stimulating factor receptor
F1	ECM1	c11	-3.95464	6.13842	-3.82491	0.000132701	0.0103907	0.663359	extracellular matrix protein 1
F1	HSPB9	c11	-1.71196	11.788	-7.05191	2.05148e-12	2.89874e-09	17.7141	heat shock protein beta-9
F1	LOC100859602	c11	3.80727	6.51583	5.64254	4.50928e-08	2.22524e-05	8.04274	zinc finger SWIM domain-containing protein 6
F1	LOC427025	c11	2.92957	5.27652	3.35512	0.000800271	0.0314106	-0.69395	nipped-B homolog-like
F1	ANXA1	c11	-4.43654	5.68142	-4.22448	2.44525e-05	0.0026578	2.00274	annexin A1
F1	ABCA1	c11	-3.35029	7.17227	-3.32938	0.000877844	0.0335242	-0.823557	phospholipid-transporting ATPase ABCA1
L6	SLIT3	c1	-3.80615	5.2619	-5.74513	0.000112178	0.0248542	1.01093	slit homolog 3 protein
L6	RPLP0	c1	0.600098	11.6717	5.81954	0.000100276	0.0248542	1.00026	60S acidic ribosomal protein P0
L6	DDX5	c1	-0.902	10.1973	-5.15766	0.000279519	0.0429217	0.193119	probable ATP-dependent RNA helicase DDX5
L6	COL9A2	c1	-5.06252	5.51899	-7.67604	7.75377e-06	0.0071438	2.84094	collagen alpha-2(IX) chain
L6	S100A10	c1	2.73362	6.46732	5.2198	0.000253203	0.0411679	0.693703	protein S100-A10
L6	LOC107055358	c1	-5.55514	5.86257	-7.84734	6.25571e-06	0.0071438	2.99931	uncharacterized LOC729966 homolog
L6	OTX5	c1	-4.34106	5.14193	-5.71792	0.000116898	0.0248542	0.985471	cone-rod homeobox protein
L6	LOC112530942	c1	-3.28904	7.36007	-5.60222	0.00013945	0.0275314	1.02215	NADH-ubiquinone oxidoreductase chain 1
L6	RPL37	c1	0.653588	12.4469	5.72476	0.000115692	0.0248542	0.688561	60S ribosomal protein L37
L6	AP3B1	c1	1.62138	7.44371	5.33594	0.000210785	0.0387018	0.952162	AP-3 complex subunit beta-1
L6	RPS6	c1	1.10598	11.1928	6.00116	8.94721e-05	0.0248542	1.28547	40S ribosomal protein S6
L6	RPS23	c1	0.938962	12.6019	6.49582	5.44666e-05	0.0188182	1.54657	40S ribosomal protein S23
L6	TOMM5	c1	1.63074	8.26824	5.2972	0.000224034	0.0387018	0.807135	mitochondrial import receptor subunit TOM5 homolog
L6	ND1	c1	0.895421	10.798	6.36782	4.49278e-05	0.0177401	2.02646	NADH dehydrogenase subunit 1
L6	COX2	c1	0.675357	12.3498	7.34176	1.19049e-05	0.00719459	3.09702	cytochrome c oxidase subunit II
L6	ATP6	c1	0.765429	12.2054	7.74847	7.07805e-06	0.0071438	3.68637	ATP synthase F0 subunit 6
L6	COX3	c1	0.864049	12.9155	7.43941	1.30148e-05	0.00719459	2.92551	cytochrome c oxidase subunit III
L6	CYTB	c1	0.956305	10.9668	6.88987	2.17175e-05	0.0100045	2.75842	cytochrome b
L6	LOC100858131	c2	-4.7765	3.84419	-4.03071	0.000223379	0.0238879	-1.27313	uncharacterized protein LOC100858131
L6	PRR5	c2	0.712429	8.52635	3.94425	0.000291254	0.0280421	0.0182099	proline-rich protein 5
L6	HLCS	c2	0.814362	8.08802	4.29736	9.73351e-05	0.0127509	1.09899	biotin--protein ligase
L6	POLA1	c2	0.853372	7.97654	4.18661	0.000137737	0.0167847	0.793245	DNA polymerase alpha catalytic subunit
L6	RPL31	c2	-0.673245	9.71689	-4.79765	1.96424e-05	0.00343087	2.41766	60S ribosomal protein L31
L6	IL18R1	c2	1.05126	8.21848	5.40362	2.74224e-06	0.000798298	4.49843	interleukin-18 receptor 1
L6	DIAPH3	c2	1.20961	6.44693	3.72257	0.000569309	0.0445411	-0.30589	protein diaphanous homolog 3
L6	TPT1	c2	-0.587644	9.64042	-3.92474	0.000310198	0.0288434	-0.226598	translationally-controlled tumor protein homolog
L6	HMGB1	c2	0.754772	9.28125	4.98933	1.05182e-05	0.00221385	3.07751	high mobility group protein B1
L6	RPS11	c2	-0.606931	10.3029	-4.6303	3.37278e-05	0.00504953	1.82306	40S ribosomal protein S11
L6	LOC429682	c2	0.810188	9.59157	4.96602	2.37107e-05	0.00376497	2.35649	GTPase IMAP family member 7
L6	CDK14	c2	0.489587	10.4376	3.89841	0.000334963	0.0297492	-0.392399	cyclin-dependent kinase 14
L6	GLCCI1	c2	0.632415	8.71156	3.72245	0.000569515	0.0445411	-0.667297	glucocorticoid-induced transcript 1 protein
L6	TARP	c2	-0.973918	8.81191	-5.38128	4.60312e-06	0.00120602	3.9851	TCR gamma alternate reading frame protein
L6	EZH2	c2	0.972646	7.99483	4.98805	1.05623e-05	0.00221385	3.23454	histone-lysine N-methyltransferase EZH2
L6	RPL30	c2	-0.554329	9.62202	-3.85156	0.000386162	0.0337248	-0.436746	60S ribosomal protein L30
L6	IFNGR1	c2	-1.02241	7.59723	-4.74986	2.29327e-05	0.00375523	2.52719	interferon gamma receptor 1
L6	MAN1A1	c2	0.51563	9.98908	3.74348	0.000534778	0.0431113	-0.780532	mannosyl-oligosaccharide 1,2-alpha-mannosidase IA
L6	PREP	c2	-2.0752	7.14721	-7.02656	5.55583e-08	2.42604e-05	8.30395	prolyl endopeptidase
L6	MYT1L	c2	-1.72963	6.06473	-3.78335	0.000474462	0.0400997	-0.132469	LOW QUALITY PROTEIN: myelin transcription factor 1-like protein
L6	RPS4Y1	c2	-0.518022	9.75053	-3.69877	0.000611234	0.047101	-0.893398	40S ribosomal protein S4
L6	HMGB2	c2	1.34259	6.86655	4.58697	3.8885e-05	0.00560594	2.12514	high mobility group protein B2
L6	ARAP2	c2	0.604207	9.31828	3.98517	0.000256957	0.0258933	0.00649151	arf-GAP with Rho-GAP domain, ANK repeat and PH domain-containing protein 2
L6	RPL27A	c2	-0.688923	9.36727	-4.58044	3.9584e-05	0.00560594	1.77822	60S ribosomal protein L27a
L6	KCNQ1	c2	-1.46536	7.28886	-4.55713	0.00039285	0.0337465	0.22579	potassium voltage-gated channel subfamily KQT member 1
L6	DPH6	c2	0.923094	7.15564	3.91988	0.000313755	0.0288434	0.128818	diphthine--ammonia ligase
L6	BCL11B	c2	0.435633	11.4341	4.00948	0.000238468	0.0249915	-0.204781	B-cell lymphoma/leukemia 11B
L6	ADK	c2	0.799021	8.40947	4.31958	9.07561e-05	0.0121939	1.12723	adenosine kinase
L6	LDB1	c2	-0.989689	7.95617	-5.2208	4.91618e-06	0.0012267	3.95971	LIM domain-binding protein 1
L6	HDAC4	c2	0.835013	7.98622	4.15523	0.000151894	0.0176872	0.691433	histone deacetylase 4
L6	EEF1B2	c2	-0.714313	9.32447	-4.81856	1.83533e-05	0.00331624	2.53343	elongation factor 1-beta
L6	NRP2	c2	-1.63782	5.62788	-3.96772	0.000271078	0.0268009	0.364991	neuropilin-2
L6	MAP3K2	c2	-1.71975	6.93937	-6.37641	1.077e-07	4.34116e-05	7.63454	mitogen-activated protein kinase kinase kinase 2
L6	GTDC1	c2	0.7056	8.60382	4.05554	0.000206911	0.0225877	0.323819	glycosyltransferase-like domain-containing protein 1
L6	RORA	c2	0.723468	8.65391	4.11235	0.000173549	0.0197695	0.464627	nuclear receptor ROR-alpha
L6	RPL29	c2	-0.68696	10.5698	-5.37959	2.90797e-06	0.000801987	4.18374	60S ribosomal protein L29
L6	GBP4L	c2	0.888012	7.95211	4.36754	7.88925e-05	0.0108789	1.29633	guanylate-binding protein 4
L6	IRAK2	c2	-1.18553	6.34707	-3.94081	0.000294335	0.0280421	0.268476	interleukin-1 receptor-associated kinase-like 2
L6	CD74	c2	-0.826282	7.67528	-3.76148	0.000510376	0.0424504	-0.423579	HLA class II histocompatibility antigen gamma chain
L6	TCF7	c2	-0.456977	11.2284	-4.09669	0.000182186	0.0203118	0.0820368	transcription factor 7
L6	UBFD1	c2	-3.22043	5.74163	-6.59386	5.03524e-08	2.39861e-05	7.43147	ubiquitin domain-containing protein UBFD1
L6	IGLL1	c2	-2.64187	7.94014	-12.0527	2.28538e-15	5.9877e-12	24.3583	Ig lambda chain V-1 region
L6	BLB1	c2	-1.65669	5.98958	-4.7835	2.05651e-05	0.00347616	2.70137	Major histocompatibility complex class II beta chain BLB1, (similar to HLA class II, D beta chain)
L6	COL9A2	c2	-5.98454	4.78446	-4.94086	1.23238e-05	0.00239172	0.148892	collagen alpha-2(IX) chain
L6	CD3D	c2	-0.510201	10.072	-3.74496	0.000532421	0.0431113	-0.809063	T-cell surface glycoprotein CD3 delta chain
L6	MTMR11	c2	-1.12208	6.27457	-3.90404	0.000329276	0.0297484	0.168443	myotubularin-related protein 11
L6	LOC769232	c2	-0.767683	10.0127	-5.54985	1.65225e-06	0.000509282	4.80086	Ig heavy chain Mem5-like
L6	RPL27	c2	-0.515891	9.84585	-3.67652	0.000653092	0.0488886	-0.965037	60S ribosomal protein L27
L6	CTSG	c2	-2.27859	5.84173	-4.82754	1.78904e-05	0.00331624	2.64466	mast cell protease 1A
L6	EEF2	c2	-0.557777	9.67909	-4.00133	0.000244513	0.0251225	-0.00453557	elongation factor 2
L6	DAZAP1	c2	0.636206	9.44539	4.19717	0.00013327	0.0166271	0.6129	DAZ-associated protein 1
L6	LOC107055358	c2	-5.24443	6.1395	-7.20499	6.56274e-09	3.82097e-06	7.02599	uncharacterized LOC729966 homolog
L6	INHBE	c2	-4.53265	3.23601	-3.67703	0.000652089	0.0488886	-1.8833	inhibin beta E chain
L6	FUS	c2	0.778952	10.2799	5.99555	3.73229e-07	0.000139694	6.23858	RNA-binding protein FUS
L6	OTX5	c2	-5.96275	4.0098	-4.73207	2.4643e-05	0.00379793	-0.190037	cone-rod homeobox protein
L6	LOC112530942	c2	-2.50781	8.20912	-12.6288	4.73887e-16	2.48317e-12	25.9522	NADH-ubiquinone oxidoreductase chain 1
L6	SETBP1	c2	0.924276	9.43798	5.49312	6.02779e-06	0.00143571	3.73271	SET-binding protein
L6	ARL15	c2	0.693612	8.63419	4.16547	0.000147126	0.0175214	0.612545	ADP-ribosylation factor-like protein 15
L6	KLF9	c2	-1.11369	7.09382	-4.98947	1.05136e-05	0.00221385	3.29861	Krueppel-like factor 9
L6	ND1	c2	0.798142	11.7583	7.56497	1.99501e-09	1.49341e-06	11.2574	NADH dehydrogenase subunit 1
L6	ND2	c2	0.525854	10.8138	4.19915	0.000132766	0.0166271	0.442031	NADH dehydrogenase subunit 2
L6	COX1	c2	0.722294	13.2476	8.15133	3.10622e-10	3.25531e-07	12.9588	cytochrome c oxidase subunit I
L6	COX2	c2	0.723904	13.13	8.36667	1.46093e-10	2.55176e-07	13.7217	cytochrome c oxidase subunit II
L6	ATP6	c2	0.725413	13.0238	8.1997	2.50585e-10	3.25531e-07	13.1933	ATP synthase F0 subunit 6
L6	COX3	c2	0.627073	13.7221	7.90626	6.51005e-10	5.68545e-07	12.1599	cytochrome c oxidase subunit III
L6	ND3	c2	0.596142	11.8967	5.73331	8.96586e-07	0.000313207	5.18581	NADH dehydrogenase subunit 3
L6	ND4	c2	0.752081	11.1833	6.68613	3.69835e-08	1.93793e-05	8.41998	NADH dehydrogenase subunit 4
L6	ND5	c2	0.677979	10.916	5.58045	1.49227e-06	0.000488717	4.80367	NADH dehydrogenase subunit 5
L6	CYTB	c2	0.755593	11.9399	7.42645	3.15129e-09	2.06409e-06	10.7829	cytochrome b
L6	ND6	c2	0.617918	12.4718	5.50435	1.11253e-05	0.00224218	2.87499	NADH dehydrogenase subunit 6
L6	SLC38A2	c4	-0.689556	9.7203	-3.75195	0.000270129	0.0161298	-0.506114	sodium-coupled neutral amino acid transporter 2
L6	EMP1	c4	-0.971596	7.79344	-3.76721	0.000255768	0.0161298	-0.148956	epithelial membrane protein 1
L6	LOC100858131	c4	-3.96585	3.99579	-3.88204	0.000168771	0.012351	0.484204	uncharacterized protein LOC100858131
L6	BCAT1	c4	-1.00857	8.31347	-4.26011	4.04896e-05	0.00488868	1.5125	branched-chain-amino-acid aminotransferase, cytosolic
L6	TRBV6-5	c4	-0.683381	10.2162	-4.10026	7.48398e-05	0.00716656	0.621874	T cell receptor beta chain MC.7.G5
L6	TRAT1	c4	-0.73494	9.11764	-3.6165	0.000435677	0.0224051	-0.873789	T-cell receptor-associated transmembrane adapter 1
L6	SIK1	c4	-1.07053	7.09616	-3.47438	0.00071	0.0323224	-0.959593	serine/threonine-protein kinase SIK2
L6	DDX3X	c4	-1.30472	6.72857	-3.91084	0.000151854	0.0117139	0.522485	ATP-dependent RNA helicase DDX3X
L6	MAML2	c4	-1.30139	6.38234	-3.51193	0.000624865	0.029411	-0.706331	mastermind-like protein 2
L6	AHR1A	c4	-1.05633	7.18332	-3.62926	0.000416704	0.0219164	-0.514714	aryl hydrocarbon receptor
L6	PLCL2	c4	0.62196	10.2823	3.83516	0.000200196	0.0135596	-0.331587	inactive phospholipase C-like protein 2
L6	SNRK	c4	-0.775878	8.45922	-3.38948	0.000944293	0.0409735	-1.48615	SNF-related serine/threonine-protein kinase
L6	TOX	c4	-0.499861	11.7779	-4.06546	8.53721e-05	0.00764769	0.218628	thymocyte selection-associated high mobility group box protein TOX
L6	SLA	c4	-0.61704	10.1152	-3.58934	0.000479027	0.0241865	-1.12196	src-like-adapter
L6	RPS6KA2	c4	-1.43965	7.71939	-5.32707	4.64516e-07	0.000128996	5.88954	ribosomal protein S6 kinase alpha-2
L6	ZC3H12D	c4	-0.999224	8.19713	-3.87923	0.000272992	0.0161298	-0.194187	probable ribonuclease ZC3H12D
L6	IFNGR1	c4	-1.00718	8.38955	-4.37222	2.60774e-05	0.00349973	1.91176	interferon gamma receptor 1
L6	PREP	c4	-2.07714	7.44878	-6.77181	4.78616e-10	6.64559e-07	12.5821	prolyl endopeptidase
L6	MYT1L	c4	-3.19839	5.45334	-6.16771	9.35703e-09	6.49612e-06	9.69654	LOW QUALITY PROTEIN: myelin transcription factor 1-like protein
L6	ZC3H12B	c4	-1.83197	6.16645	-4.75266	5.553e-06	0.00118234	3.71588	probable ribonuclease ZC3H12B
L6	RAP2C	c4	1.43985	6.58407	4.05489	8.88421e-05	0.00770983	1.07574	ras-related protein Rap-2c
L6	PLACL2	c4	0.786463	9.94837	4.54105	1.32592e-05	0.0020456	2.31288	PLAC8 like 2
L6	GRK2	c4	1.33489	6.50148	3.74902	0.000272966	0.0161298	0.034051	beta-adrenergic receptor kinase 1
L6	LRRC4C	c4	-2.84998	4.95632	-3.33833	0.00111865	0.0470679	-0.939775	leucine-rich repeat-containing protein 4C
L6	SPINT1	c4	-3.67987	4.80316	-3.55159	0.000545458	0.0265744	-0.446266	kunitz-type protease inhibitor 1
L6	KIF1BP	c4	-0.603007	11.0849	-4.22637	4.61545e-05	0.00492966	0.937094	KIF-binding protein
L6	LDB1	c4	-1.04079	7.64564	-3.88165	0.00016901	0.012351	0.262026	LIM domain-binding protein 1
L6	ICOS	c4	-1.05049	7.03413	-3.40017	0.000911251	0.0408152	-1.18982	inducible T-cell costimulator
L6	CTLA4	c4	-1.26058	6.94427	-3.77026	0.000252995	0.0161298	0.0613084	cytotoxic T-lymphocyte protein 4
L6	LRP2	c4	-4.24023	3.68004	-3.94052	0.000136123	0.0108004	0.59371	low-density lipoprotein receptor-related protein 2
L6	MAP3K2	c4	-1.88089	6.61722	-5.13847	1.06832e-06	0.000269702	5.25458	mitogen-activated protein kinase kinase kinase 2
L6	PRG4	c4	-2.17316	7.38175	-7.48313	1.25324e-11	3.48025e-08	16.0976	proteoglycan 4
L6	SLC9A9	c4	-1.0435	10.0836	-5.90573	3.26059e-08	1.81093e-05	8.13592	sodium/hydrogen exchanger 9
L6	B2M	c4	-1.19301	7.81591	-4.55366	1.25978e-05	0.0020456	2.7014	beta-2-microglobulin
L6	PIGBOS1	c4	2.06686	5.66899	4.23016	4.54824e-05	0.00492966	1.84836	protein PIGBOS1
L6	GBP4L	c4	1.08784	7.45825	3.87311	0.000174368	0.0124159	0.269857	guanylate-binding protein 4
L6	UBFD1	c4	-4.06176	4.66742	-4.73565	5.96065e-06	0.00118234	3.44641	ubiquitin domain-containing protein UBFD1
L6	MPHOSPH9	c4	-1.95132	6.08134	-3.68096	0.000347549	0.0193029	0.0294289	M-phase phosphoprotein 9
L6	IGLL1	c4	-2.30361	7.90173	-5.75826	2.64654e-05	0.00349973	2.66025	Ig lambda chain V-1 region
L6	HSPA5	c4	-0.942105	8.49241	-4.19057	5.29944e-05	0.00545057	1.22301	endoplasmic reticulum chaperone BiP
L6	CBX2	c4	-4.07045	4.24123	-4.23924	4.39094e-05	0.00492966	1.64605	chromobox protein homolog 2
L6	RSRP1	c4	-1.20037	6.79044	-3.48576	0.000683107	0.0316165	-0.834285	arginine/serine-rich protein 1
L6	COL9A2	c4	-5.65676	5.22351	-5.61534	1.25949e-07	4.99657e-05	6.2751	collagen alpha-2(IX) chain
L6	STAT3	c4	1.55866	5.7567	3.34143	0.00110726	0.0470679	-1.0763	signal transducer and activator of transcription 3
L6	LOC107055358	c4	-5.86086	5.81184	-6.22026	7.26104e-09	6.49612e-06	8.8032	uncharacterized LOC729966 homolog
L6	MYL6	c4	1.1967	7.92617	4.71035	6.62153e-06	0.00122587	3.30047	myosin light polypeptide 6
L6	OTX5	c4	-5.17784	4.38175	-5.34061	4.37266e-07	0.000128996	5.41532	cone-rod homeobox protein
L6	LOC112530942	c4	-1.33302	8.34255	-5.71436	7.97647e-08	3.69177e-05	7.49408	NADH-ubiquinone oxidoreductase chain 1
L6	SETBP1	c4	0.671548	10.2124	4.04308	9.28813e-05	0.0078161	0.412438	SET-binding protein
L6	PIK3C3	c4	1.10571	7.20908	3.64202	0.000418283	0.0219164	-0.49376	phosphatidylinositol 3-kinase catalytic subunit type 3
L6	TLN1	c4	1.25981	6.67514	3.70692	0.000317074	0.018344	-0.139013	talin-1
L6	FYB1	c4	0.755796	9.46578	3.96258	0.000125448	0.0102461	0.257576	FYN-binding protein 1
L6	DAPK1	c4	0.694736	10.3546	3.81943	0.000488547	0.0242267	-1.02493	death-associated protein kinase 1
L6	FBXL17	c4	0.707582	9.53842	3.69422	0.000331657	0.0187962	-0.67473	F-box/LRR-repeat protein 17
L6	FAM172A	c4	0.976173	9.35185	4.93172	2.60882e-06	0.000603725	3.98614	cotranscriptional regulator FAM172A homolog
L6	ARRDC3	c4	0.802899	9.73577	4.44723	1.93476e-05	0.00282781	1.99526	arrestin domain-containing protein 3
L6	RASA1	c4	0.844827	9.15308	3.86792	0.000268884	0.0161298	-0.326354	ras GTPase-activating protein 1
L6	ZCCHC7	c4	1.03589	8.13116	4.2688	3.91412e-05	0.00488868	1.57005	zinc finger CCHC domain-containing protein 7
L6	INTS5	c4	1.07804	6.9034	3.39173	0.000937244	0.0409735	-1.19784	integrator complex subunit 5
L6	ND1	c4	0.427626	12.0485	3.65754	0.000377407	0.0205502	-1.24417	NADH dehydrogenase subunit 1
L6	COX1	c4	0.348497	13.723	4.06652	8.50305e-05	0.00764769	-0.130805	cytochrome c oxidase subunit I
L6	ATP8	c4	-1.96046	6.44425	-5.48585	2.69396e-07	9.3514e-05	6.55851	ATP synthase F0 subunit 8
L6	ATP6	c4	0.30966	13.7201	3.52579	0.000596242	0.0285477	-1.97526	ATP synthase F0 subunit 6
L6	COX3	c4	0.348611	13.916	4.14775	6.24565e-05	0.00619434	0.130416	cytochrome c oxidase subunit III
L6	ND3	c4	0.454013	12.0393	3.8511	0.00018893	0.0131164	-0.586947	NADH dehydrogenase subunit 3
L6	ND6	c4	0.483604	12.572	4.55433	1.25637e-05	0.0020456	1.9104	NADH dehydrogenase subunit 6
L6	LYZ	c5	-4.08017	8.00795	-3.814	0.000146474	0.00508996	0.755951	lysozyme C
L6	HMOX1	c5	2.58917	10.4432	6.9726	7.23424e-12	3.01668e-09	16.4429	heme oxygenase 1
L6	TMSB4X	c5	1.02061	15.1867	4.64566	3.74801e-06	0.000260487	3.44357	thymosin beta-4
L6	RPL31	c5	-0.93262	11.0087	-3.58996	0.000343528	0.0089532	-0.728816	60S ribosomal protein L31
L6	TPT1	c5	-0.814503	11.6414	-3.48481	0.000509512	0.0111824	-1.19634	translationally-controlled tumor protein homolog
L6	RPL21	c5	-0.702558	11.9535	-3.07836	0.00212669	0.0295711	-2.54598	60S ribosomal protein L21
L6	RPL14	c5	-0.97426	11.1566	-3.8598	0.000119276	0.00452165	0.243976	60S ribosomal protein L14
L6	EEF1D	c5	-0.998447	9.94323	-3.19596	0.00142849	0.0229108	-1.88833	elongation factor 1-delta
L6	EEF1A1	c5	-0.77633	11.6065	-3.30846	0.000964796	0.0174922	-1.78862	elongation factor 1-alpha 1
L6	FAM49A	c5	1.63182	9.05167	3.52462	0.000439394	0.0107781	-0.471594	CYFIP-related Rac1 interactor A
L6	TMSB15B	c5	1.12972	13.5949	5.0745	4.47235e-07	3.72994e-05	5.5301	thymosin beta-15B
L6	LOC422643	c5	-3.9433	7.35476	-3.66466	0.000258036	0.00827699	0.30118	uncharacterized protein LOC422643
L6	JCHAIN	c5	-6.10337	8.56141	-5.77138	9.90377e-09	1.65904e-06	9.30667	immunoglobulin J chain
L6	RPLP2	c5	-0.827145	11.5197	-3.49143	0.000497184	0.0111824	-1.16079	60S acidic ribosomal protein P2
L6	IFIT5	c5	2.98562	7.6759	3.20772	0.00137183	0.0228821	-1.13177	interferon-induced protein with tetratricopeptide repeats 5
L6	STAT1	c5	3.23304	7.31934	3.32031	0.000925094	0.0174922	-0.785884	signal transducer and activator of transcription 1-alpha/beta
L6	ACTR3	c5	1.35459	9.22414	2.99011	0.0028433	0.0370517	-2.19624	actin-related protein 3
L6	TF	c5	-3.00186	7.54413	-3.06634	0.00221343	0.0297742	-1.52987	ovotransferrin
L6	SNX22	c5	1.49152	9.33736	3.41099	0.000667925	0.0139262	-0.90191	sorting nexin-22
L6	ITGB1BP3	c5	-1.03835	11.3105	-4.17585	3.17443e-05	0.00147082	1.49294	integrin beta 1 binding protein 3
L6	RPL29	c5	-0.660447	11.9051	-2.88758	0.00394899	0.0484332	-3.11026	60S ribosomal protein L29
L6	LOC121106627	c5	3.57468	7.94772	4.19966	2.8626e-05	0.00147082	2.2853	guanylate-binding protein 1-like
L6	OASL	c5	3.32361	7.52098	3.25282	0.00118717	0.020627	-1.01183	59 kDa 2'-5'-oligoadenylate synthase-like protein
L6	NPM1	c5	-1.03213	9.75988	-3.13347	0.00176767	0.0263256	-2.0368	nucleophosmin
L6	ACTB	c5	0.807572	13.8243	3.63106	0.000293661	0.00860758	-0.72489	actin, cytoplasmic 1
L6	RPLP0	c5	-0.77081	11.1792	-3.07826	0.00212742	0.0295711	-2.45868	60S acidic ribosomal protein P0
L6	EXFABP	c5	-5.94782	6.65057	-5.36537	3.00528e-07	3.13301e-05	6.10377	extracellular fatty acid-binding protein
L6	ASS1	c5	2.0048	9.90851	5.84124	1.19356e-08	1.65904e-06	9.26916	argininosuccinate synthase
L6	CCL26	c5	1.29907	10.1929	3.7701	0.000309625	0.00860758	-0.369149	C-C motif chemokine 3-like 1
L6	MAFB	c5	1.13013	10.7204	3.95111	8.60809e-05	0.00358957	0.626734	transcription factor MafB
L6	FCER1G	c5	1.01594	10.412	3.39042	0.000719609	0.0142894	-1.29094	high affinity immunoglobulin epsilon receptor subunit gamma
L6	RPS10	c5	-0.853461	10.7772	-3.14844	0.00168024	0.0259503	-2.16755	40S ribosomal protein S10
L6	CCL19	c5	4.09799	6.9549	4.35147	1.46242e-05	0.000871183	2.86338	C-C motif chemokine 19
L6	TXN	c5	1.37478	9.30931	2.97082	0.0030268	0.0382477	-2.23534	thioredoxin
L6	LDHA	c8	1.36553	7.53082	5.87224	2.01878e-05	0.0481177	2.96402	L-lactate dehydrogenase A chain
L6	LOC112530942	c8	-3.53048	6.94645	-7.52566	9.53695e-07	0.00454626	4.11715	NADH-ubiquinone oxidoreductase chain 1
L6	PREP	c10	-3.40558	6.84788	-6.40487	4.89624e-07	0.000489704	5.96445	prolyl endopeptidase
L6	IGLL1	c10	-2.7262	7.77551	-6.7465	3.83841e-07	0.000489704	6.57108	Ig lambda chain V-1 region
L6	LOC112530942	c10	-2.9791	8.43751	-7.92655	5.99882e-07	0.000489704	6.39454	NADH-ubiquinone oxidoreductase chain 1
L6	TCF4	c10	1.22761	9.13792	5.14964	1.60024e-05	0.00979747	2.85294	transcription factor 4
L7	LSM8	c1	3.70439	5.51207	3.6536	0.000259353	0.0127501	0.283493	LSM8 homolog, U6 small nuclear RNA associated
L7	TBC1D15	c1	-4.2482	4.67738	-3.22039	0.00128252	0.0368313	-1.09447	TBC1 domain family member 15
L7	BTG1	c1	-1.9793	9.52783	-3.89781	9.74319e-05	0.00601279	0.897296	protein BTG1
L7	UBE2N	c1	2.7811	6.15835	3.14684	0.00165332	0.0422521	-1.3528	ubiquitin-conjugating enzyme E2 N
L7	SNRPF	c1	3.10922	8.03634	4.85442	1.21787e-06	0.000185918	5.08873	small nuclear ribonucleoprotein F
L7	TMPO	c1	2.68684	6.77335	3.25689	0.00112855	0.033573	-1.04692	thymopoietin
L7	LOC427882	c1	3.91427	5.63178	3.77833	0.000158442	0.00875352	0.706957	histone H1
L7	HIST1H103	c1	2.43178	7.63712	3.50473	0.000458222	0.0189135	-0.328383	histone H1.03
L7	SNU13	c1	3.74614	6.04276	4.00304	6.27942e-05	0.00455336	1.52937	NHP2-like protein 1
L7	MCM5	c1	3.44063	5.73743	3.44766	0.000566801	0.0219201	-0.393706	DNA replication licensing factor MCM5
L7	LOC100858131	c1	-4.27437	4.82645	-3.34523	0.000823885	0.0268503	-0.725464	uncharacterized protein LOC100858131
L7	MRPS33	c1	3.23324	6.04281	3.41384	0.000642048	0.0237688	-0.511624	28S ribosomal protein S33, mitochondrial
L7	DGKI	c1	4.04384	4.19596	3.218	0.00129322	0.0369556	-1.09205	diacylglycerol kinase iota
L7	LDHB	c1	3.37088	7.85345	5.17524	2.30302e-07	5.80862e-05	6.63848	L-lactate dehydrogenase B chain
L7	NUP50	c1	3.16692	5.64232	3.10377	0.00191384	0.0460672	-1.43251	nuclear pore complex protein Nup50
L7	GAPDH	c1	2.76829	10.1076	6.47893	9.56448e-11	5.45614e-08	13.939	glyceraldehyde-3-phosphate dehydrogenase
L7	CDCA3	c1	6.66247	4.37967	5.5697	2.58959e-08	9.38888e-06	8.18384	cell division cycle-associated protein 3
L7	ATP1A1	c1	3.09402	6.16577	3.3913	0.00069716	0.0242169	-0.590408	sodium/potassium-transporting ATPase subunit alpha-1
L7	HJURP	c1	3.98134	4.67148	3.39618	0.000684861	0.0242169	-0.555437	Holliday junction recognition protein
L7	SOD1	c1	2.98708	6.49451	3.50902	0.000450894	0.0189135	-0.227821	superoxide dismutase [Cu-Zn
L7	MIS18A	c1	4.13416	4.358	3.23086	0.00123647	0.0356853	-1.0583	protein Mis18-alpha
L7	IFNGR2	c1	-4.10355	5.22571	-3.1412	0.0016854	0.0423358	-1.31387	interferon gamma receptor 2
L7	RUNX1	c1	-1.55549	10.2515	-3.59087	0.000330479	0.0153369	-0.349907	runt-related transcription factor 1
L7	ABCG1	c1	-2.68281	6.83356	-3.11767	0.00182582	0.0448797	-1.44868	ATP-binding cassette sub-family G member 1
L7	EIF1AX	c1	2.48637	7.14201	3.26351	0.00110253	0.0333043	-1.06353	eukaryotic translation initiation factor 1A, X-chromosomal
L7	P2RY8	c1	-1.84827	9.77915	-3.79811	0.000146301	0.00817033	0.49135	P2Y purinoceptor 8
L7	TMEM131	c1	-1.93782	8.88084	-3.25755	0.00112595	0.033573	-1.23136	transmembrane protein 131
L7	TFDP3	c1	3.20449	5.89318	3.26759	0.00108677	0.0330072	-0.957294	transcription factor Dp-1
L7	COL4A2	c1	-4.23514	4.72001	-3.10908	0.00187972	0.0454878	-1.4097	collagen alpha-2(IV) chain
L7	SUGT1	c1	2.92846	6.42256	3.43192	0.000600712	0.0229259	-0.479921	protein SGT1 homolog
L7	HMGB1	c1	2.48808	9.22697	4.83742	1.33117e-06	0.000193052	4.91443	high mobility group protein B1
L7	NOX4	c1	-5.23591	4.52771	-3.84529	0.000120838	0.00694039	0.81945	NADPH oxidase 4
L7	CTSC	c1	3.21061	6.05035	3.40614	0.000660382	0.0240936	-0.535431	dipeptidyl peptidase 1
L7	GARS	c1	4.17805	5.24893	3.90044	9.63785e-05	0.00601279	1.13395	glycine--tRNA ligase
L7	ABI1	c1	-2.15109	8.22224	-3.21053	0.00132729	0.0374696	-1.30076	abl interactor 1
L7	CYCS	c1	2.66821	6.8141	3.36077	0.000779983	0.0263151	-0.739572	cytochrome c
L7	SATB1	c1	-2.35721	9.42658	-4.55595	5.25027e-06	0.000597192	3.63343	DNA-binding protein SATB1
L7	SEC61B	c1	2.4297	7.75337	3.5442	0.000394844	0.0177558	-0.200704	protein transport protein Sec61 subunit beta
L7	MAPRE2	c1	-2.23351	7.77553	-3.07115	0.00213564	0.0499551	-1.67242	microtubule-associated protein RP/EB family member 2
L7	UQCRB	c1	3.12469	6.57811	3.6962	0.000219526	0.0111708	0.407843	cytochrome b-c1 complex subunit 7
L7	FANCL	c1	4.42314	4.38374	3.54019	0.000400889	0.0178889	-0.123513	E3 ubiquitin-protein ligase FANCL
L7	BIRC5	c1	3.96866	5.19703	3.67073	0.000242583	0.0120275	0.336296	baculoviral IAP repeat-containing protein 5
L7	H3F3C	c1	-1.6172	10.1651	-3.48517	0.00049303	0.0198616	-0.66368	histone H3.2
L7	HSP90AB1	c1	2.99306	5.78073	3.10879	0.00188193	0.0454878	-1.43415	heat shock cognate protein HSP 90-beta
L7	RYR2	c1	-4.70523	5.0213	-3.88899	0.000101035	0.00610523	1.04638	ryanodine receptor 2
L7	RPS6KA2	c1	-4.2205	5.21364	-3.60601	0.000311816	0.0145875	0.106783	ribosomal protein S6 kinase alpha-2
L7	SLC22A3	c1	-2.72825	7.14706	-3.23186	0.00123216	0.0356853	-1.11417	solute carrier family 22 member 3
L7	MRPL18	c1	3.64057	6.20408	4.04386	5.28052e-05	0.00403717	1.68407	39S ribosomal protein L18, mitochondrial
L7	TCP1	c1	2.65363	7.3453	3.60988	0.000307195	0.0144881	0.0589017	T-complex protein 1 subunit alpha
L7	AIG1	c1	-4.68603	4.38899	-3.35312	0.000800753	0.026393	-0.733988	androgen-induced gene 1 protein
L7	IL20RA	c1	-2.78313	6.76285	-3.26834	0.00108392	0.0330072	-0.998572	interleukin-20 receptor subunit alpha
L7	CENPW	c1	5.20577	3.85657	3.76399	0.000167771	0.00901147	0.538509	centromere protein W
L7	PREP	c1	-2.91582	7.49147	-3.74195	0.000183181	0.00948779	0.545755	prolyl endopeptidase
L7	ACP1	c1	3.425	6.50218	3.898	9.73543e-05	0.00601279	1.138	low molecular weight phosphotyrosine protein phosphatase
L7	MYT1L	c1	-4.38413	5.94033	-4.1828	2.89356e-05	0.00262274	2.18795	LOW QUALITY PROTEIN: myelin transcription factor 1-like protein
L7	RRM2	c1	7.2122	4.96841	6.93137	4.31391e-12	3.25623e-09	16.2464	ribonucleoside-diphosphate reductase subunit M2
L7	TTC32	c1	3.60392	5.77136	3.72289	0.000197576	0.0101428	0.520062	tetratricopeptide repeat protein 32
L7	RHOB	c1	-5.06261	4.13401	-3.41418	0.000643285	0.0237688	-0.592258	rho-related GTP-binding protein RhoB
L7	OST4	c1	1.6551	9.30902	3.20704	0.00134351	0.0374696	-1.49446	dolichyl-diphosphooligosaccharide--protein glycosyltransferase subunit 4
L7	SLC5A6	c1	4.87695	5.13022	4.73193	2.24138e-06	0.000295505	4.4499	sodium-dependent multivitamin transporter
L7	PBK	c1	5.76616	3.85657	4.69699	2.66041e-06	0.000335501	4.13373	lymphokine-activated killer T-cell-originated protein kinase
L7	ZC3H12B	c1	-3.89623	6.5639	-4.29439	1.76122e-05	0.00173166	2.66397	probable ribonuclease ZC3H12B
L7	TIMM8A	c1	3.89316	5.56642	3.83118	0.000127977	0.00727839	0.897305	mitochondrial import inner membrane translocase subunit Tim8 A
L7	ZMYM3	c1	-4.62342	4.56005	-3.15936	0.00158395	0.0419829	-1.29677	zinc finger MYM-type protein 3
L7	LOC101749809	c1	-1.44462	9.82195	-3.10004	0.00193839	0.0464653	-1.90813	connector enhancer of kinase suppressor of ras 2-like
L7	HMGN5	c1	2.78469	7.48787	3.9598	7.53119e-05	0.00504123	1.31232	non-histone chromosomal protein HMG-14A
L7	POLR1D	c1	4.55586	5.77977	4.80662	1.54789e-06	0.000219007	4.83075	DNA-directed RNA polymerases I and III subunit RPAC2
L7	PGK2	c1	2.66489	7.26901	3.61022	0.0003068	0.0144881	0.0618716	phosphoglycerate kinase
L7	SH2D1A	c1	3.10602	7.04518	3.9919	6.58162e-05	0.00465609	1.46708	SH2 domain-containing protein 1A
L7	HMGB3	c1	3.73056	5.93238	4.04727	5.21382e-05	0.00403717	1.69175	high mobility group protein B3
L7	PPID	c1	3.79284	5.72517	3.8622	0.000112777	0.00660825	1.0108	peptidyl-prolyl cis-trans isomerase D
L7	HPF1	c1	4.52273	5.54577	4.49478	7.00896e-06	0.000739912	3.45374	histone PARylation factor 1
L7	LSM6	c1	4.90309	5.68837	5.10483	3.34575e-07	7.46489e-05	6.19996	U6 snRNA-associated Sm-like protein LSm6
L7	HMGB2	c1	6.12423	6.231	6.92626	4.49058e-12	3.25623e-09	16.5276	high mobility group protein B2
L7	ANTXR2	c1	-2.62012	7.25707	-3.16539	0.00155143	0.0416661	-1.32405	anthrax toxin receptor 2
L7	NDST4	c1	-2.70725	6.98694	-3.1499	0.00163603	0.0422521	-1.35385	bifunctional heparan sulfate N-deacetylase/N-sulfotransferase 4
L7	H2AFZ	c1	3.25646	7.6272	4.7749	1.81376e-06	0.000250514	4.72456	histone H2A.Z
L7	SLBP	c1	4.38051	4.82154	3.94888	7.88284e-05	0.0051964	1.29671	histone RNA hairpin-binding protein
L7	CCT7	c1	2.49109	7.40608	3.42537	0.000615374	0.0231804	-0.568564	T-complex protein 1 subunit eta
L7	TMEM258	c1	2.66206	7.06029	3.50198	0.000462974	0.0189135	-0.293655	transmembrane protein 258
L7	FEN1	c1	3.95912	4.72996	3.42844	0.000608475	0.0230703	-0.454252	flap endonuclease 1
L7	KNL1	c1	4.43245	4.26207	3.50544	0.000457006	0.0189135	-0.236362	kinetochore scaffold 1
L7	MRPL21	c1	3.45748	5.39995	3.19127	0.00141918	0.0393908	-1.16903	39S ribosomal protein L21, mitochondrial
L7	KIF18A	c1	4.46783	4.6673	3.74363	0.000181963	0.00948779	0.55537	kinesin-like protein KIF18A
L7	IPO7	c1	2.32783	7.66203	3.39335	0.000691972	0.0242169	-0.704609	importin-7
L7	LDHA	c1	2.32617	7.19868	3.08553	0.00203511	0.0483838	-1.6093	L-lactate dehydrogenase A chain
L7	SPTY2D1	c1	-2.79439	7.3664	-3.32701	0.000879637	0.0280306	-0.820899	protein SPT2 homolog
L7	POLR2L	c1	2.71183	7.73092	3.95887	7.56054e-05	0.00504123	1.29821	DNA-directed RNA polymerases I, II, and III subunit RPABC5
L7	ERH	c1	2.79055	7.74379	4.15761	3.23163e-05	0.00279801	2.06404	enhancer of rudimentary homolog
L7	ZFP36L1	c1	-2.09252	8.98443	-3.64777	0.0002653	0.0129328	0.055972	mRNA decay activator protein ZFP36L1
L7	SRP14	c1	2.81841	6.40777	3.24544	0.00117491	0.0347177	-1.06143	signal recognition particle 14 kDa protein
L7	GPATCH2L	c1	-5.45596	4.52775	-4.0451	5.25258e-05	0.00403717	1.51493	G patch domain-containing protein 2-like
L7	SLIRP	c1	2.36946	7.32595	3.21652	0.00129991	0.0369647	-1.22689	SRA stem-loop-interacting RNA-binding protein, mitochondrial
L7	NDUFB1	c1	2.49391	7.60798	3.61195	0.000304759	0.0144881	0.0365369	NADH dehydrogenase [ubiquinone
L7	HSPA2	c1	-5.94864	7.69289	-7.90388	2.89247e-15	5.59308e-12	23.6537	heat shock 70 kDa protein
L7	GNG2	c1	2.68066	7.11241	3.51169	0.000446402	0.0189135	-0.259307	guanine nucleotide-binding protein G(I)/G(S)/G(O) subunit gamma-2
L7	CDK1	c1	5.30539	4.92353	5.03831	5.08128e-07	8.93227e-05	5.7452	cyclin-dependent kinase 1
L7	PPA1	c1	2.7788	6.44	3.15322	0.00161752	0.0422521	-1.33377	inorganic pyrophosphatase
L7	HELLS	c1	4.13232	6.1532	4.57925	4.69874e-06	0.000545148	3.85117	lymphoid-specific helicase
L7	KIF11	c1	3.66198	5.52234	3.51058	0.000448265	0.0189135	-0.188862	kinesin-like protein KIF11
L7	PGAM1	c1	3.43094	7.4753	4.83943	1.31381e-06	0.000193052	5.0282	phosphoglycerate mutase 1
L7	NPM3	c1	6.32106	6.14046	7.15346	8.79806e-13	1.02075e-09	18.0691	nucleoplasmin-3
L7	PDZD8	c1	-3.37566	6.62652	-3.76859	0.000164716	0.0089548	0.673663	PDZ domain-containing protein 8
L7	HSPD1	c1	3.8199	7.42796	5.40484	6.57196e-08	2.00652e-05	7.82022	60 kDa heat shock protein, mitochondrial
L7	HSPE1	c1	3.63885	8.68033	6.46635	1.03461e-10	5.45614e-08	13.9175	10 kDa heat shock protein, mitochondrial
L7	NRP2	c1	-5.18084	4.66488	-3.91801	8.96239e-05	0.00577676	1.08916	neuropilin-2
L7	ATP5G3	c1	2.7491	8.92169	5.05244	4.40659e-07	8.43459e-05	5.98137	ATP synthase F(0) complex subunit C3, mitochondrial
L7	HAT1	c1	3.62384	4.95788	3.15919	0.00158494	0.0419829	-1.25704	histone acetyltransferase type B catalytic subunit
L7	LRP2	c1	-4.80514	4.85224	-3.84826	0.000119384	0.00692544	0.888505	low-density lipoprotein receptor-related protein 2
L7	DBI	c1	2.13494	7.76754	3.11117	0.00186646	0.0454878	-1.5888	acyl-CoA-binding protein
L7	ZEB2	c1	3.97433	6.21286	4.45263	8.53543e-06	0.000878926	3.3164	zinc finger E-box-binding homeobox 2
L7	PTPRC	c1	-1.24775	10.8132	-3.11404	0.00184846	0.0452443	-1.99149	receptor-type tyrosine-protein phosphatase C
L7	ASPM	c1	3.62771	5.22899	3.29886	0.000972837	0.030341	-0.849339	abnormal spindle-like microcephaly-associated protein
L7	SELP	c1	-3.57859	6.99691	-4.16875	3.07843e-05	0.00270575	2.16216	P-selectin
L7	NUF2	c1	5.43202	3.99268	3.97834	6.96786e-05	0.00486994	1.27013	kinetochore protein Nuf2
L7	CACYBP	c1	2.85389	6.11931	3.13454	0.00172408	0.0429244	-1.3766	calcyclin-binding protein
L7	PRG4	c1	-4.92466	7.13229	-6.18283	6.43668e-10	3.1116e-07	12.0799	proteoglycan 4
L7	NASP	c1	3.70112	6.36587	4.20504	2.62338e-05	0.0024156	2.30953	nuclear autoantigenic sperm protein
L7	UQCRHL	c1	2.43434	8.17389	3.91076	9.23544e-05	0.00588734	1.07001	cytochrome b-c1 complex subunit 6, mitochondrial
L7	JUN	c1	-2.10896	8.27549	-3.15059	0.00163218	0.0422521	-1.4854	transcription factor AP-1
L7	COPS9	c1	3.43543	7.20055	4.61333	3.99099e-06	0.000472484	4.0149	COP9 signalosome complex subunit 9
L7	ITM2C	c1	-4.617	4.71076	-3.32922	0.000872706	0.02797	-0.799806	integral membrane protein 2C
L7	SLC9A9	c1	-2.75592	7.39882	-3.56484	0.000365051	0.0165442	-0.0744479	sodium/hydrogen exchanger 9
L7	NCL	c1	1.88133	9.37317	3.79836	0.000146477	0.00817033	0.50028	nucleolin
L7	RFC4	c1	3.43016	5.62692	3.37073	0.000751313	0.0257892	-0.633969	replication factor C subunit 4
L7	RPL22L1	c1	2.1278	8.13797	3.40143	0.000671861	0.0241142	-0.733025	60S ribosomal protein L22-like 1
L7	SSR3	c1	3.55613	6.07086	3.88396	0.000103148	0.00616869	1.08992	translocon-associated protein subunit gamma
L7	PCLAF	c1	3.69577	5.4547	3.52562	0.000423574	0.0184748	-0.140175	PCNA-associated factor
L7	PPIB	c1	1.98303	8.54255	3.35712	0.000789318	0.0263151	-0.917485	peptidyl-prolyl cis-trans isomerase B
L7	PKLR	c1	2.69285	8.74184	4.72309	2.34213e-06	0.000301926	4.43157	pyruvate kinase PKM
L7	CCNB1	c1	3.66256	5.0168	3.24448	0.001179	0.0347177	-1.01029	G2/mitotic-specific cyclin-B2
L7	BCL2L10	c1	4.07201	5.4949	3.96421	7.39335e-05	0.00504123	1.37411	anti-apoptotic protein NR13
L7	MAPK4	c1	2.8993	7.45602	4.04041	5.35876e-05	0.00403717	1.62959	mitogen-activated protein kinase 6
L7	DUT	c1	4.85161	5.7255	5.12442	3.01836e-07	7.00381e-05	6.29416	deoxyuridine 5'-triphosphate nucleotidohydrolase, mitochondrial
L7	SNRPA1	c1	3.85583	6.40328	4.37198	1.23837e-05	0.00123858	2.98342	U2 small nuclear ribonucleoprotein A'
L7	PRC1	c1	4.39762	4.26091	3.35804	0.000786658	0.0263151	-0.694701	protein regulator of cytokinesis 1
L7	HYPK	c1	2.63254	7.54379	3.75172	0.000176194	0.00929181	0.539605	huntingtin-interacting protein K
L7	APRT	c1	3.76927	5.33325	3.48244	0.000498184	0.0199308	-0.281462	adenine phosphoribosyltransferase
L7	NIP7	c1	2.91875	6.30296	3.30488	0.000952086	0.0298543	-0.871998	60S ribosome subunit biogenesis protein NIP7 homolog
L7	CENPP	c1	4.55475	4.25987	3.7679	0.000165172	0.0089548	0.631774	centromere protein P
L7	ATP2B2	c1	-3.89695	5.15311	-3.15986	0.00158135	0.0419829	-1.25619	plasma membrane calcium-transporting ATPase 2
L7	TKTL1	c1	3.06868	6.21061	3.43741	0.000588674	0.0226152	-0.448452	transketolase
L7	ERC2	c1	-3.4524	6.99107	-4.28183	1.86359e-05	0.00180178	2.61521	ERC protein 2
L7	RUVBL1	c1	3.47492	5.63235	3.39257	0.000693937	0.0242169	-0.565089	ruvB-like 1
L7	SLC6A6	c1	-2.16762	8.68155	-3.50727	0.000453873	0.0189135	-0.385915	sodium- and chloride-dependent taurine transporter
L7	NHP2	c1	2.90776	7.32398	3.96625	7.33056e-05	0.00504123	1.35195	H/ACA ribonucleoprotein complex subunit 2
L7	PRELID1	c1	3.07939	8.33245	5.03907	4.72498e-07	8.5655e-05	5.96269	PRELI domain-containing protein 1, mitochondrial
L7	NOP16	c1	3.00988	6.02794	3.1836	0.00145719	0.0398979	-1.22032	nucleolar protein 16
L7	DCK2	c1	5.49896	5.05578	5.36548	8.17667e-08	2.25871e-05	7.40423	deoxycytidine kinase 2
L7	TCF7	c1	-2.07103	10.5496	-4.98648	6.20814e-07	0.000102895	5.51998	transcription factor 7
L7	KK34	c1	-6.01098	5.20333	-5.08451	3.72404e-07	7.85903e-05	5.88206	interleukin-like
L7	P4HA2	c1	-4.994	4.59908	-3.5347	0.000409304	0.0179877	-0.199875	prolyl 4-hydroxylase subunit alpha-2
L7	ACTB	c1	1.24732	12.5445	5.14886	2.65096e-07	6.40759e-05	5.90565	actin, cytoplasmic 1
L7	KDELR2	c1	3.53111	5.446	3.36346	0.000771378	0.0263151	-0.653467	ER lumen protein-retaining receptor 2
L7	NUDT16L1	c1	2.6282	7.9253	4.05603	5.01324e-05	0.00403717	1.64664	tudor-interacting repair regulator protein
L7	HIC2	c1	3.60314	4.91119	3.14827	0.00164515	0.0422521	-1.28707	hypermethylated in cancer 2 protein
L7	RANBP1	c1	2.64168	6.63565	3.18711	0.00143957	0.0397664	-1.25804	ran-specific GTPase-activating protein
L7	RAN	c1	3.6442	7.68051	5.44214	5.3374e-08	1.72012e-05	8.00694	GTP-binding nuclear protein Ran
L7	MIF	c1	2.59068	8.67278	4.52442	6.12171e-06	0.000670038	3.53616	macrophage migration inhibitory factor
L7	SNRPD3	c1	3.43082	7.60215	4.97694	6.52136e-07	0.000105084	5.68278	small nuclear ribonucleoprotein Sm D3
L7	POP5	c1	3.79193	5.60953	3.87675	0.000106248	0.00628922	1.06335	ribonuclease P/MRP protein subunit POP5
L7	UQCR10	c1	2.58979	7.97383	4.01421	5.9925e-05	0.00440032	1.48109	cytochrome b-c1 complex subunit 9
L7	KIFC1	c1	3.25823	5.81381	3.20879	0.00133536	0.0374696	-1.12637	kinesin-like protein KIFC1
L7	BLB1	c1	3.08243	7.07726	3.99406	6.52172e-05	0.00465609	1.47325	Major histocompatibility complex class II beta chain BLB1, (similar to HLA class II, D beta chain)
L7	BLB2	c1	2.81425	7.76741	4.14451	3.53494e-05	0.00297191	1.98884	uncharacterized protein LOC101747454
L7	DMA	c1	4.55302	5.04785	4.20889	2.57994e-05	0.0024156	2.27066	B locus M alpha chain 1
L7	DMB2	c1	3.77852	5.76061	3.89159	9.99607e-05	0.00610392	1.11735	major histocompatibility complex, class II, DM beta 2
L7	FAM102A	c1	-2.72489	7.2968	-3.18341	0.00145809	0.0398979	-1.25535	protein FAM102A
L7	DUS1L	c1	3.94139	4.91206	3.46428	0.000532931	0.0208887	-0.340718	tRNA-dihydrouridine(16/17) synthase [NAD(P)(+)
L7	LOC417386	c1	4.51401	4.14991	3.35948	0.000782559	0.0263151	-0.699301	pyrroline-5-carboxylate reductase 2
L7	DDX5	c1	-1.44263	10.0025	-3.14529	0.00166202	0.0422521	-1.78091	probable ATP-dependent RNA helicase DDX5
L7	CBX2	c1	-3.87708	4.87074	-3.13808	0.00170521	0.0426377	-1.31801	chromobox protein homolog 2
L7	MRPL12	c1	2.19233	8.17741	3.40079	0.000673419	0.0241142	-0.716526	39S ribosomal protein L12, mitochondrial
L7	ALYREF	c1	2.50021	6.89898	3.14507	0.00166447	0.0422521	-1.40599	THO complex subunit 4
L7	MIF4GD	c1	-5.04419	4.53572	-3.68394	0.000230354	0.0115197	0.286831	MIF4G domain-containing protein
L7	WBSCR22	c1	4.97178	4.7982	4.65047	3.33683e-06	0.000403269	4.06616	probable 18S rRNA (guanine-N(7))-methyltransferase
L7	SUPT4H1	c1	2.32956	7.29779	3.17982	0.00147626	0.0402055	-1.34246	transcription elongation factor SPT4
L7	C1QBP	c1	2.6517	7.70864	3.92326	8.77095e-05	0.00571688	1.15399	complement component 1 Q subcomponent-binding protein, mitochondrial
L7	CHCHD2	c1	1.77267	9.14624	3.31343	0.000923521	0.029116	-1.12955	coiled-coil-helix-coiled-coil-helix domain-containing protein 2
L7	ALDOC	c1	4.16362	6.69129	5.04816	4.50736e-07	8.43459e-05	5.99824	fructose-bisphosphate aldolase C
L7	SPAG5	c1	3.71701	4.98343	3.29256	0.000994758	0.0306958	-0.866298	sperm-associated antigen 5
L7	VMP1	c1	2.97261	5.78605	3.09235	0.00198903	0.0474831	-1.48196	vacuole membrane protein 1
L7	TPX2	c1	3.64648	5.33932	3.35423	0.000798052	0.026393	-0.682055	targeting protein for Xklp2
L7	UBE2U	c1	5.2444	5.64004	5.51881	3.49275e-08	1.19185e-05	8.23856	ubiquitin-conjugating enzyme E2 C
L7	SNRPN	c1	2.47975	7.30526	3.34863	0.000813839	0.0266728	-0.808618	small nuclear ribonucleoprotein-associated protein B'
L7	CASS4	c1	-4.62296	4.68567	-3.51721	0.000437216	0.0189135	-0.215186	cas scaffolding protein family member 4
L7	TSHZ2	c1	-2.54165	7.31902	-3.07552	0.00210465	0.0496288	-1.59068	teashirt homolog 2
L7	MRPL20	c1	3.20538	5.92119	3.29169	0.000997854	0.0306958	-0.88542	39S ribosomal protein L20, mitochondrial
L7	ENO1	c1	2.13218	9.34977	4.20661	2.60531e-05	0.0024156	2.12215	alpha-enolase
L7	SRM	c1	3.67451	5.25998	3.37767	0.000732628	0.0252975	-0.608018	spermidine synthase
L7	PPCS	c1	3.43051	5.67553	3.3925	0.000694113	0.0242169	-0.566713	phosphopantothenate--cysteine ligase
L7	PCNA	c1	4.79147	6.65323	5.91809	3.3181e-09	1.37488e-06	10.5444	proliferating cell nuclear antigen
L7	H2AZ2	c1	1.93569	8.81097	3.40124	0.000672329	0.0241142	-0.796084	histone H2A.V
L7	LOC107049545	c1	2.0236	8.08361	3.15036	0.00163527	0.0422521	-1.51499	cytochrome c oxidase subunit 5B, mitochondrial
L7	SNRPGP15	c1	3.18831	8.74325	5.71571	1.65553e-08	6.40248e-06	9.11238	small nuclear ribonucleoprotein G
L7	PPIA	c1	1.55944	11.0954	4.45026	8.63623e-06	0.000878926	2.88904	peptidyl-prolyl cis-trans isomerase A
L7	GNLY	c1	1.66291	11.4466	5.08226	4.04081e-07	8.08302e-05	5.75447	granulysin
L7	HMGN4	c1	1.74159	9.05807	3.239	0.00120212	0.0350428	-1.36431	non-histone chromosomal protein HMG-17
L7	LOC419584	c1	3.56583	5.01743	3.15309	0.00161835	0.0422521	-1.27525	discoidin, CUB and LCCL domain-containing protein 1-like
L7	YRDC	c1	3.38325	5.49688	3.1735	0.00150875	0.0408983	-1.22158	yrdC domain-containing protein, mitochondrial
L7	COL9A2	c1	-5.2997	5.87409	-5.19839	2.03295e-07	5.36052e-05	6.59541	collagen alpha-2(IX) chain
L7	CCT3	c1	2.24647	7.40936	3.14425	0.00166794	0.0422521	-1.46479	T-complex protein 1 subunit gamma
L7	MRPL24	c1	3.07743	6.21074	3.50291	0.000461364	0.0189135	-0.238953	39S ribosomal protein L24, mitochondrial
L7	S100A6	c1	5.08427	4.69418	4.49459	7.0152e-06	0.000739912	3.37898	protein S100-A6
L7	SNAPIN	c1	3.33481	6.09149	3.57515	0.000350973	0.0161587	0.0138006	SNARE-associated protein Snapin
L7	CKS1B	c1	5.97675	6.57028	7.45402	9.4785e-14	1.37462e-10	20.3177	cyclin-dependent kinases regulatory subunit 1
L7	PSMB4	c1	2.1322	7.95731	3.16929	0.00153076	0.0413021	-1.42519	proteasome subunit beta type-4
L7	LOC121107538	c1	2.61302	7.54667	3.75493	0.000173952	0.00925778	0.547449	39S ribosomal protein L9, mitochondrial
L7	TUBA5	c1	5.03451	5.07392	4.69033	2.75632e-06	0.000340201	4.23128	tubulin alpha-5 chain
L7	TIMM17B	c1	2.91703	6.14749	3.1275	0.00176593	0.0437786	-1.38877	mitochondrial import inner membrane translocase subunit Tim17-A
L7	SARS1	c1	3.75235	6.04099	4.10875	3.9963e-05	0.00331179	1.93189	serine--tRNA ligase, cytoplasmic
L7	SNRPE	c1	3.16637	7.73587	4.74954	2.05883e-06	0.000277751	4.60269	small nuclear ribonucleoprotein E
L7	SOX13	c1	-4.16343	5.73051	-3.6888	0.000226001	0.0114003	0.388826	transcription factor SOX-13
L7	BYSL	c1	4.21916	5.56122	4.17765	2.95974e-05	0.00264146	2.18062	bystin
L7	PHB	c1	3.94929	5.64347	4.04306	5.29857e-05	0.00403717	1.67524	prohibitin
L7	HSPB9	c1	-6.97741	7.72501	-9.73095	5.31136e-21	1.54056e-17	36.2712	heat shock protein beta-9
L7	LMNB2	c1	2.33136	7.43676	3.20736	0.00134203	0.0374696	-1.26249	lamin-B2
L7	MRPL54	c1	2.58179	7.23745	3.48975	0.000484668	0.0196612	-0.346847	39S ribosomal protein L54, mitochondrial
L7	LOC100858579	c1	-6.08285	5.14729	-5.081	3.79336e-07	7.85903e-05	5.84764	granzyme G-like
L7	NMRK2	c1	3.6895	5.12389	3.3256	0.000884261	0.0280306	-0.768556	nicotinamide riboside kinase 2
L7	NRTN	c1	-5.05511	4.64383	-3.42337	0.000619919	0.023201	-0.559447	neurturin
L7	ABHD17A	c1	3.35268	5.60489	3.23988	0.00119806	0.0350428	-1.03054	alpha/beta hydrolase domain-containing protein 17A
L7	LOC107055358	c1	-5.8485	6.1443	-6.1009	1.07704e-09	4.80607e-07	11.3998	uncharacterized LOC729966 homolog
L7	TPM4	c1	1.69939	8.84738	3.12225	0.00179784	0.04438	-1.71758	tropomyosin alpha-4 chain
L7	UHRF1	c1	4.54328	6.04553	4.92593	8.47319e-07	0.000132846	5.38738	E3 ubiquitin-protein ligase UHRF1
L7	ELOF1	c1	2.83287	6.80971	3.46493	0.000531638	0.0208887	-0.387124	transcription elongation factor 1 homolog
L7	CBX5	c1	3.35991	5.67317	3.33753	0.000847025	0.0274502	-0.738352	chromobox protein homolog 5
L7	PFDN5	c1	2.49629	7.20692	3.33472	0.000855622	0.0275748	-0.847679	prefoldin subunit 5
L7	LOC100859737	c1	3.52358	9.27898	7.11937	1.18998e-12	1.15052e-09	18.1985	tubulin alpha-1B chain
L7	PA2G4	c1	2.65653	8.07956	4.14535	3.40897e-05	0.00290815	1.99972	proliferation-associated protein 2G4
L7	PTGES3	c1	2.55333	7.27814	3.44834	0.000565374	0.0219201	-0.484056	prostaglandin E synthase 3
L7	LOC100859629	c1	2.42596	7.01798	3.14112	0.00168584	0.0423358	-1.43082	histone H3.3A
L7	OTX5	c1	-4.91791	5.52877	-4.54862	5.46047e-06	0.000609157	3.62652	cone-rod homeobox protein
L7	SNRPD2	c1	2.66517	7.06793	3.47081	0.000520223	0.0206699	-0.39497	small nuclear ribonucleoprotein Sm D2
L7	SMAD7	c1	-2.83962	6.5141	-3.2621	0.00110804	0.0333043	-1.00943	mothers against decapentaplegic homolog 7
L7	IL7R	c1	-1.94124	9.41375	-3.5704	0.000357396	0.0163248	-0.252141	interleukin-7 receptor subunit alpha
L7	GZMA	c1	9.79887	5.2849	10.4892	1.48491e-25	8.61398e-22	45.0534	granzyme A
L7	GZMK	c1	7.0431	5.17777	6.75572	1.75109e-11	1.12868e-08	14.9519	granzyme K
L7	RCL1	c1	3.42785	5.19043	3.07872	0.00208213	0.0492998	-1.48613	RNA 3'-terminal phosphate cyclase-like protein
L7	KLF9	c1	-3.95038	6.16555	-3.63614	0.000277552	0.0134173	0.220137	Krueppel-like factor 9
L7	TRPM3	c1	-4.74519	4.43819	-3.40836	0.000655033	0.0240497	-0.570651	transient receptor potential cation channel subfamily M member 3
L7	HINT2	c1	2.80912	7.55968	4.07535	4.61493e-05	0.00377059	1.75156	adenosine 5'-monophosphoramidase HINT1
L7	CLTA	c1	2.78933	6.33744	3.07431	0.00211314	0.0496288	-1.55329	clathrin light chain A
L7	SMC2	c1	4.64466	6.31381	5.38582	7.31839e-08	2.1227e-05	7.64122	structural maintenance of chromosomes protein 2
L7	TXN	c1	3.40689	7.62042	5.00069	5.77194e-07	9.84795e-05	5.78699	thioredoxin
L7	SNX24	c1	4.50392	4.87145	4.03148	5.56634e-05	0.00413979	1.59374	sorting nexin-24
L7	TOMM5	c1	2.05371	8.56804	3.53586	0.000407652	0.0179877	-0.329788	mitochondrial import receptor subunit TOM5 homolog
L7	INTS5	c1	1.82477	8.90094	3.29106	0.00100009	0.0306958	-1.17407	integrator complex subunit 5
L7	UPF2	c2	0.578113	8.26661	3.56269	0.00089828	0.0207119	-1.33939	regulator of nonsense transcripts 2
L7	GSAP	c2	-1.15276	5.78319	-3.34335	0.00170009	0.0331298	-1.3776	gamma-secretase-activating protein
L7	ORC5	c2	1.08316	6.08678	3.77862	0.00047125	0.0129992	-0.293358	origin recognition complex subunit 5
L7	NAMPTP1	c2	1.59391	4.68008	3.22959	0.00234918	0.0408975	-1.5064	nicotinamide phosphoribosyltransferase
L7	NAV3	c2	1.098	6.28946	3.90777	0.000318052	0.00990386	0.0384533	neuron navigator 3
L7	RPS16	c2	-0.508636	9.88669	-4.44396	5.91437e-05	0.00272738	0.961793	40S ribosomal protein S16
L7	BTG1	c2	-0.523251	9.45761	-4.02588	0.00022102	0.00752699	-0.22503	protein BTG1
L7	HIST1H46	c2	1.24104	6.17155	4.4819	5.23679e-05	0.00251075	1.75653	histone cluster 1, H4-VI, germinal H4 (similar to human histone cluster 1, class H4 genes)
L7	HIST2H4B	c2	-1.49636	5.22006	-3.36146	0.00161403	0.0319684	-1.21284	histone H4
L7	HIST1H103	c2	1.61993	7.68164	8.43598	9.76032e-11	4.91351e-08	14.3881	histone H1.03
L7	ATF4	c2	0.738793	8.82484	5.02795	8.82418e-06	0.000598953	3.00938	cyclic AMP-dependent transcription factor ATF-4
L7	MGAT3	c2	1.03821	6.88155	4.42775	6.22932e-05	0.00282942	1.4794	beta-1,4-mannosyl-glycoprotein 4-beta-N-acetylglucosaminyltransferase
L7	H1F0	c2	2.02548	4.87852	3.95297	0.000307134	0.00976524	0.282438	histone H5
L7	LOC100858131	c2	-4.58859	4.34303	-4.83399	1.67059e-05	0.0010465	1.68343	uncharacterized protein LOC100858131
L7	MRPS33	c2	1.09832	5.78465	3.38803	0.00149518	0.0306183	-1.30394	28S ribosomal protein S33, mitochondrial
L7	WNT5B	c2	-3.57666	3.48535	-3.54405	0.000949005	0.0215524	-1.11383	protein Wnt-5b
L7	USP41	c2	1.85599	5.67056	5.59135	1.34716e-06	0.000137754	5.25131	ubl carboxyl-terminal hydrolase 18
L7	PIK3C2G	c2	-1.28995	6.11207	-3.91088	0.000329596	0.010107	0.0835773	phosphatidylinositol 4-phosphate 3-kinase C2 domain-containing subunit gamma
L7	ETV6	c2	0.619366	7.65258	3.23763	0.00229654	0.0404472	-2.09308	transcription factor ETV6
L7	MRPL51	c2	0.78919	6.90218	3.28399	0.00201395	0.0370924	-1.80989	39S ribosomal protein L51, mitochondrial
L7	NCAPD2	c2	0.983212	6.0857	3.33576	0.00173745	0.0335334	-1.50356	condensin complex subunit 1
L7	GAPDH	c2	0.775688	9.51534	5.22779	2.0476e-05	0.0012127	2.26785	glyceraldehyde-3-phosphate dehydrogenase
L7	CDCA3	c2	1.58066	5.49808	4.25845	0.000106725	0.00441592	1.18967	cell division cycle-associated protein 3
L7	ZBTB20	c2	-1.4886	5.5739	-3.38478	0.00157507	0.0315509	-1.20948	zinc finger and BTB domain-containing protein 20
L7	TRAT1	c2	-0.714061	7.89512	-3.90822	0.000317616	0.00990386	-0.242828	T-cell receptor-associated transmembrane adapter 1
L7	CRYBG3	c2	-0.781536	7.81556	-4.16337	0.000143964	0.00546974	0.535483	very large A-kinase anchor protein
L7	TMPRSS2	c2	-4.18269	3.07242	-4.20573	0.000126029	0.00503766	0.212688	transmembrane protease serine 2
L7	ABCG1	c2	-1.17241	7.8097	-6.14487	2.07991e-07	2.99161e-05	6.88826	ATP-binding cassette sub-family G member 1
L7	DDX3X	c2	-1.06815	6.65456	-3.93098	0.000296199	0.00951777	0.0761358	ATP-dependent RNA helicase DDX3X
L7	RPL8	c2	-0.34848	10.3765	-3.3449	0.00169258	0.0330903	-2.37923	60S ribosomal protein L8
L7	POLA1	c2	0.933569	8.18949	5.48417	1.93061e-06	0.000185124	4.61631	DNA polymerase alpha catalytic subunit
L7	TMSB4X	c2	-0.331627	12.0174	-4.46129	6.47939e-05	0.00289941	0.395615	thymosin beta-4
L7	CRLF2	c2	1.89282	4.34953	3.24471	0.00225108	0.0399964	-1.4516	cytokine receptor-like factor 2
L7	ATP10A	c2	0.714965	7.73648	3.84875	0.000380899	0.01117	-0.412961	phospholipid-transporting ATPase VA
L7	TMEM131	c2	-0.619684	9.58606	-4.95824	1.11065e-05	0.000721447	2.66109	transmembrane protein 131
L7	RPL31	c2	-0.437257	9.87411	-3.69774	0.000601174	0.015454	-1.27468	60S ribosomal protein L31
L7	IL18R1	c2	1.31897	7.72032	6.6464	4.16029e-08	7.39186e-06	8.45082	interleukin-18 receptor 1
L7	DIAPH3	c2	1.27148	6.99421	5.68052	9.98018e-07	0.000109619	5.44195	protein diaphanous homolog 3
L7	EPSTI1	c2	1.95534	5.78098	6.08729	2.52739e-07	3.46999e-05	6.82871	epithelial-stromal interaction protein 1
L7	TPT1	c2	-0.600797	9.48846	-4.752	2.18417e-05	0.00124477	2.02009	translationally-controlled tumor protein homolog
L7	HMGB1	c2	0.725058	9.35881	5.59585	1.32694e-06	0.000137754	4.76896	high mobility group protein B1
L7	CNTN5	c2	-0.956907	6.49987	-3.57898	0.000856107	0.0199681	-0.895426	contactin-5
L7	RAB6A	c2	0.494584	8.66323	3.14885	0.00294554	0.0474866	-2.54163	ras-related protein Rab-6A
L7	RPS11	c2	-0.532166	10.1816	-4.78377	1.96898e-05	0.00120148	1.9735	40S ribosomal protein S11
L7	LOC121110055	c2	1.29781	6.86822	5.58674	1.36819e-06	0.000137754	5.14673	GTPase IMAP family member 1-like
L7	LOC429682	c2	1.42697	8.72919	9.91939	8.73718e-13	1.05563e-09	18.9696	GTPase IMAP family member 7
L7	PTH2R	c2	-2.4101	4.5913	-3.70274	0.00059223	0.015421	-0.355843	parathyroid hormone/parathyroid hormone-related peptide receptor
L7	GIMAP6	c2	0.808249	6.68792	3.19124	0.00261663	0.0446527	-1.99985	GTPase IMAP family member 5
L7	PFKP	c2	0.573704	8.38271	3.60341	0.000796382	0.0189407	-1.24887	ATP-dependent 6-phosphofructokinase, platelet type
L7	SAMD9L	c2	2.74182	4.43281	4.67921	2.76831e-05	0.00150661	2.24047	sterile alpha motif domain-containing protein 9-like
L7	AHR1A	c2	-1.06764	6.26784	-3.72044	0.000561598	0.0150116	-0.450408	aryl hydrocarbon receptor
L7	HDAC9	c2	-0.817102	7.96812	-3.63762	0.00124321	0.0266517	-1.4119	histone deacetylase 9
L7	IGF2BP3	c2	0.538567	8.66855	3.64275	0.000708523	0.0173287	-1.19865	insulin-like growth factor 2 mRNA-binding protein 3
L7	SGO1	c2	2.21408	4.68571	3.99704	0.000241648	0.00802085	0.464228	shugoshin 1
L7	SH3BP5	c2	-1.01924	6.66367	-3.85839	0.000369871	0.0110069	-0.129135	SH3 domain-binding protein 5
L7	CCR5	c2	2.79901	3.943	3.39506	0.00146517	0.0301569	-1.2446	C-C chemokine receptor type 5
L7	CCR2	c2	3.14775	3.68419	3.39854	0.00145049	0.0301114	-1.29899	C-C chemokine receptor type 2
L7	KIF15	c2	1.23935	5.89676	4.08905	0.000181622	0.00651656	0.631147	kinesin-like protein KIF15
L7	TRANK1	c2	0.921597	6.19536	3.14048	0.00301497	0.04844	-2.02524	TPR and ankyrin repeat-containing protein 1
L7	TARP	c2	-0.566003	8.6602	-3.50689	0.00105839	0.0233348	-1.55065	TCR gamma alternate reading frame protein
L7	EZH2	c2	0.796632	8.16828	4.69534	2.62693e-05	0.00144266	2.07359	histone-lysine N-methyltransferase EZH2
L7	MYLIP	c2	-1.24447	5.47947	-3.1762	0.00272912	0.0455428	-1.74354	E3 ubiquitin-protein ligase MYLIP
L7	LOC121106455	c2	1.02351	8.16287	5.58282	1.8275e-06	0.000180983	4.70594	ataxin-1
L7	PHACTR1	c2	-1.39154	6.03887	-4.44738	5.84996e-05	0.00272131	1.70412	phosphatase and actin regulator 1
L7	BCL2	c2	0.734739	8.86052	5.13096	6.27398e-06	0.00045664	3.33579	apoptosis regulator Bcl-2
L7	IFI6	c2	2.25235	5.44036	5.83056	6.01829e-07	7.2713e-05	5.98327	interferon alpha inducible protein 6
L7	CD226	c2	-1.09347	8.80266	-7.03781	1.0155e-08	2.27208e-06	9.71032	CD226 antigen
L7	DOK6	c2	-1.09675	7.85731	-5.61237	1.25526e-06	0.000133035	5.12935	docking protein 6
L7	PCMTD1	c2	-0.694208	8.75679	-4.5596	4.07796e-05	0.00207016	1.55953	protein-L-isoaspartate O-methyltransferase domain-containing protein 1
L7	TOX	c2	-0.412115	11.0297	-3.90387	0.000631935	0.0160132	-1.44668	thymocyte selection-associated high mobility group box protein TOX
L7	RPL7	c2	-0.458297	9.89148	-3.94556	0.000283218	0.00924821	-0.55718	60S ribosomal protein L7
L7	PAG1	c2	-0.663228	8.51265	-4.00016	0.000239327	0.00798771	-0.0975395	phosphoprotein associated with glycosphingolipid-enriched microdomains 1
L7	RPL30	c2	-0.626922	9.21293	-4.63061	3.24124e-05	0.00174824	1.69334	60S ribosomal protein L30
L7	TRPS1	c2	-0.344361	10.0528	-3.17522	0.00273664	0.0455428	-2.76088	zinc finger transcription factor Trps1
L7	RAD21	c2	0.753805	7.27104	3.52767	0.000995804	0.0222802	-1.22658	double-strand-break repair protein rad21 homolog
L7	MTSS1	c2	-1.56303	5.40916	-3.71624	0.000568719	0.0151349	-0.292617	protein MTSS 1
L7	TG	c2	-1.02198	6.45255	-3.43869	0.0013801	0.0290494	-1.31037	thyroglobulin
L7	SLA	c2	-0.509418	8.92135	-3.59319	0.000820862	0.0192203	-1.37026	src-like-adapter
L7	LY6E	c2	1.88125	4.77046	3.85014	0.000379293	0.01117	0.0826561	lymphocyte antigen 6E
L7	LOC112530987	c2	0.670761	7.83906	3.63046	0.000734927	0.0178301	-1.05839	trichohyalin-like
L7	BIRC5	c2	1.24092	5.21397	3.2661	0.00211886	0.0383235	-1.50787	baculoviral IAP repeat-containing protein 5
L7	GINS1	c2	1.87525	4.36787	3.2317	0.00233528	0.0407728	-1.48263	DNA replication complex GINS protein PSF1
L7	CENPF	c2	0.670072	7.31893	3.18372	0.00267231	0.0450933	-2.15649	centromere protein F
L7	NFKBIE	c2	1.65877	4.69392	3.14858	0.00294777	0.0474866	-1.69885	NF-kappa-B inhibitor epsilon
L7	RYR2	c2	-3.36642	4.92275	-5.04293	8.39796e-06	0.000576501	3.04374	ryanodine receptor 2
L7	DISC1	c2	-1.18529	6.64685	-4.14303	0.000172627	0.00632024	0.612268	disrupted in schizophrenia 1 protein
L7	RPS6KA2	c2	-1.86112	6.69764	-6.81975	2.1194e-08	4.27408e-06	9.19929	ribosomal protein S6 kinase alpha-2
L7	SLC22A3	c2	-1.25106	7.62218	-6.24831	1.46547e-07	2.21322e-05	7.25771	solute carrier family 22 member 3
L7	UTRN	c2	0.40634	10.2923	4.00589	0.00023513	0.00789121	-0.491976	utrophin
L7	IFNGR1	c2	-1.37784	7.50415	-6.42007	8.1923e-08	1.33756e-05	7.84251	interferon gamma receptor 1
L7	IL20RA	c2	-0.858152	8.10357	-4.70401	2.55381e-05	0.00141537	2.14464	interleukin-20 receptor subunit alpha
L7	PDE7B	c2	0.488928	10.4623	5.05959	7.94783e-06	0.000551872	2.77096	cAMP-specific 3',5'-cyclic phosphodiesterase 7B
L7	EPB41L2	c2	-0.953525	6.24389	-3.17219	0.00275986	0.0456776	-1.92058	band 4.1-like protein 2
L7	SESN1	c2	-0.648577	8.44186	-3.80492	0.000435176	0.0122846	-0.656381	sestrin-1
L7	PREP	c2	-2.94277	7.37427	-12.4449	5.35916e-16	1.61873e-12	25.9304	prolyl endopeptidase
L7	EEF1A1	c2	-0.347697	10.6751	-3.66165	0.000669696	0.0167175	-1.56468	elongation factor 1-alpha 1
L7	MCPH1	c2	1.30226	6.83639	5.20177	5.13877e-06	0.000397991	3.88688	microcephalin
L7	MYT1L	c2	-2.41845	6.28629	-7.13277	7.67777e-09	1.82955e-06	10.1161	LOW QUALITY PROTEIN: myelin transcription factor 1-like protein
L7	RPS7	c2	-0.4886	9.6712	-3.94359	0.000284937	0.00925431	-0.513246	40S ribosomal protein S7
L7	RSAD2	c2	1.96898	4.2308	3.16607	0.00280746	0.0463384	-1.6376	radical S-adenosyl methionine domain-containing protein 2
L7	RRM2	c2	1.54246	4.89766	3.40069	0.00144153	0.0300286	-1.09788	ribonucleoside-diphosphate reductase subunit M2
L7	OST4	c2	0.53619	8.13938	3.15782	0.00287287	0.0470791	-2.40383	dolichyl-diphosphooligosaccharide--protein glycosyltransferase subunit 4
L7	NCOA1	c2	0.628173	7.89169	3.42428	0.00134642	0.0284397	-1.64109	nuclear receptor coactivator 1
L7	RUNX2	c2	1.21655	7.24823	5.49431	1.90474e-06	0.000185124	4.78052	runt-related transcription factor 2
L7	ZC3H12B	c2	-1.56307	6.63837	-5.40053	3.28873e-06	0.000284338	4.39142	probable ribonuclease ZC3H12B
L7	RPS4Y1	c2	-0.624078	9.73916	-4.98364	1.02143e-05	0.000678073	2.71245	40S ribosomal protein S4
L7	HMGN5	c2	0.718338	7.14486	3.2784	0.00204618	0.0374483	-1.87086	non-histone chromosomal protein HMG-14A
L7	LOC422426	c2	-1.56278	5.42584	-3.65397	0.000685225	0.0170347	-0.46113	uncharacterized protein LOC422426
L7	DDX60	c2	4.84855	3.9293	5.32226	4.2301e-06	0.000354917	3.06968	probable ATP-dependent RNA helicase DDX60
L7	INPP4B	c2	-0.529435	8.87513	-3.60401	0.00079497	0.0189407	-1.3274	inositol polyphosphate 4-phosphatase type II
L7	RPS3A	c2	-0.325658	10.4971	-3.3005	0.00192155	0.0358273	-2.52908	40S ribosomal protein S3a
L7	HSPA4L	c2	-0.904745	6.63835	-3.46085	0.00121072	0.0261213	-1.23733	heat shock 70 kDa protein 4L
L7	PLK4	c2	1.55573	4.6801	3.13114	0.00309426	0.0490672	-1.74559	serine/threonine-protein kinase PLK4
L7	RPL34	c2	-0.343396	10.1637	-3.24	0.00228124	0.0402952	-2.61004	60S ribosomal protein L34
L7	HMGB2	c2	1.63667	7.32427	7.73856	9.71419e-10	3.66772e-07	12.1593	high mobility group protein B2
L7	PLACL2	c2	0.67989	10.6926	7.25511	4.8888e-09	1.28405e-06	10.0571	PLAC8 like 2
L7	JCHAIN	c2	-3.20009	4.94895	-4.11284	0.000171683	0.00632024	0.52527	immunoglobulin J chain
L7	DCK	c2	1.37866	5.55516	4.03338	0.000215939	0.00749707	0.519864	deoxycytidine kinase
L7	CENPC	c2	1.15736	5.63142	3.37217	0.00156504	0.0315148	-1.31961	centromere protein C
L7	CENPE	c2	1.16725	6.05693	3.94016	0.000287958	0.00930243	0.175913	centromere-associated protein E
L7	MXD4	c2	-0.951697	6.69142	-3.57348	0.000870128	0.0202171	-0.951982	max dimerization protein 4
L7	TACC3	c2	1.08197	6.06037	3.63313	0.000729098	0.01776	-0.691993	transforming acidic coiled-coil-containing protein 3
L7	SLBP	c2	3.56422	4.2995	5.20911	4.83925e-06	0.000384657	3.46438	histone RNA hairpin-binding protein
L7	POLD4	c2	1.06562	8.71732	7.42368	2.7779e-09	7.9911e-07	10.973	DNA polymerase delta subunit 4
L7	CD6	c2	0.999003	6.79108	4.12557	0.000162054	0.00608056	0.587526	T-cell differentiation antigen CD6
L7	CD5	c2	0.625929	7.86162	3.29332	0.00196121	0.0363425	-1.98917	T-cell surface glycoprotein CD5
L7	CHURC1	c2	0.629984	7.5369	3.23493	0.00231411	0.0405592	-2.07073	protein Churchill
L7	KNL1	c2	1.3493	5.3224	3.70801	0.000582952	0.015318	-0.359739	kinetochore scaffold 1
L7	LOC770612	c2	0.747509	8.57679	4.78933	1.93351e-05	0.00119187	2.2917	interferon-induced transmembrane protein 3
L7	LOC107053353	c2	0.677082	7.1442	3.15355	0.0029072	0.047466	-2.19924	interferon induced transmembrane protein 2
L7	KIF18A	c2	1.12109	6.42408	4.11493	0.000167534	0.00620904	0.61939	kinesin-like protein KIF18A
L7	HIPK3	c2	-0.964889	6.43058	-3.2663	0.00213627	0.0385231	-1.71652	homeodomain-interacting protein kinase 3
L7	RPL27A	c2	-0.478978	9.33242	-3.4922	0.00110487	0.024271	-1.73421	60S ribosomal protein L27a
L7	IRF7	c2	1.49478	5.07975	3.68299	0.000628332	0.0160132	-0.391522	interferon regulatory factor 3
L7	SELENOH	c2	0.752378	8.37266	4.52365	4.57891e-05	0.00226731	1.49949	selenoprotein H
L7	UBE2L6	c2	1.98981	5.20892	4.75428	2.16796e-05	0.00124477	2.66093	uncharacterized protein UBE2L6
L7	INCENP	c2	1.4448	6.63224	5.81419	6.36001e-07	7.53349e-05	5.91549	inner centromere protein
L7	LRRC4C	c2	-1.53815	5.21668	-3.76631	0.000489119	0.01337	-0.162734	leucine-rich repeat-containing protein 4C
L7	SPINT1	c2	-2.95039	5.23528	-4.85904	1.5389e-05	0.000988986	2.74235	kunitz-type protease inhibitor 1
L7	NUSAP1	c2	1.08392	6.64528	4.12927	0.000163125	0.00608294	0.609431	nucleolar and spindle-associated protein 1
L7	DPF3	c2	0.731747	8.50663	4.74144	2.26073e-05	0.00127636	2.15512	zinc finger protein DPF3
L7	ZFP36L1	c2	-0.694288	9.17791	-5.16119	5.67488e-06	0.000428524	3.40236	mRNA decay activator protein ZFP36L1
L7	BCL11B	c2	0.39739	11.5515	4.46266	0.000138693	0.005395	-0.113993	B-cell lymphoma/leukemia 11B
L7	HSP90AA1	c2	-1.06285	10.0329	-7.63243	7.33787e-08	1.26652e-05	7.901	heat shock protein HSP 90-alpha
L7	MARK3	c2	-0.409948	9.35832	-3.15027	0.00293394	0.0474866	-2.66716	MAP/microtubule affinity-regulating kinase 3
L7	HSPA2	c2	-3.03112	7.28272	-5.97639	0.00048485	0.0133135	0.407101	heat shock 70 kDa protein
L7	HIF1A	c2	0.762073	7.69008	4.09008	0.000181038	0.00651656	0.303676	hypoxia-inducible factor 1-alpha
L7	DLGAP5	c2	1.17276	5.47631	3.25101	0.00221132	0.0396397	-1.60037	disks large-associated protein 5
L7	LRR1	c2	1.71677	4.97384	3.68614	0.000622435	0.0159328	-0.359972	leucine-rich repeat protein 1
L7	ARF6	c2	0.56137	8.66194	3.81982	0.00041594	0.0119085	-0.688583	ADP-ribosylation factor 6
L7	LOC423693	c2	0.825726	6.60963	3.29217	0.00196764	0.0363501	-1.72608	nucleolar RNA helicase 2
L7	SPOCK2	c2	0.901937	6.35221	3.31914	0.00182203	0.034722	-1.59554	testican-2
L7	ZMIZ1	c2	-0.828424	7.47658	-4.0154	0.000228311	0.00770518	0.159812	zinc finger MIZ domain-containing protein 1
L7	EIF3F	c2	-0.782294	7.09017	-3.32873	0.00177278	0.0339247	-1.7019	eukaryotic translation initiation factor 3 subunit F
L7	LIPA	c2	1.35538	5.0038	3.20745	0.00250024	0.0430311	-1.61455	lysosomal acid lipase/cholesteryl ester hydrolase
L7	IFIT5	c2	3.13013	4.26448	3.95176	0.00066956	0.0167175	-0.388435	interferon-induced protein with tetratricopeptide repeats 5
L7	PGAM1	c2	1.04052	6.95551	4.49064	5.09184e-05	0.00248063	1.65852	phosphoglycerate mutase 1
L7	LDB1	c2	-0.911333	8.12689	-5.14638	5.96096e-06	0.000439148	3.55554	LIM domain-binding protein 1
L7	NT5C2	c2	1.68569	5.31546	4.3	9.35718e-05	0.00400899	1.32495	cytosolic purine 5'-nucleotidase
L7	MKI67	c2	0.884604	7.63175	4.41075	6.57735e-05	0.0029216	1.29019	proliferation marker protein Ki-67
L7	IKZF2	c2	-1.24814	8.15786	-6.4649	8.10453e-08	1.33756e-05	7.78565	zinc finger protein Helios
L7	HDAC4	c2	1.14903	7.9259	6.37938	9.40226e-08	1.49471e-05	7.61761	histone deacetylase 4
L7	STAT1	c2	2.23502	6.94262	8.35261	6.0551e-09	1.52412e-06	10.6032	signal transducer and activator of transcription 1-alpha/beta
L7	MYO1B	c2	-0.634842	7.84	-3.37687	0.00154404	0.0311959	-1.72867	unconventional myosin-Ib
L7	EEF1B2	c2	-0.732921	9.37943	-5.70586	9.1638e-07	0.000102516	5.15638	elongation factor 1-beta
L7	NRP2	c2	-2.19363	4.9623	-3.51064	0.00104682	0.0232494	-0.822862	neuropilin-2
L7	PPIG	c2	0.675046	7.36946	3.26995	0.00209584	0.038021	-1.94391	peptidyl-prolyl cis-trans isomerase G
L7	LRP2	c2	-4.6309	4.07259	-4.73854	2.28218e-05	0.00127654	1.48851	low-density lipoprotein receptor-related protein 2
L7	MAP3K2	c2	-1.69837	7.03406	-7.11334	7.87424e-09	1.82955e-06	10.1491	mitogen-activated protein kinase kinase kinase 2
L7	PARP14	c2	0.754843	7.37372	3.64706	0.000699478	0.0173178	-0.914424	protein mono-ADP-ribosyltransferase PARP14
L7	CXCR4	c2	-1.85821	7.2103	-7.81839	7.45129e-10	3.00088e-07	12.4289	C-X-C chemokine receptor type 4
L7	RIF1	c2	1.73868	6.02679	5.92144	4.42794e-07	5.45901e-05	6.30026	telomere-associated protein RIF1
L7	NR4A2	c2	0.782214	6.8733	3.30877	0.0018768	0.03532	-1.73153	nuclear receptor subfamily 4 group A member 2
L7	NTNG1	c2	-0.884868	6.97779	-3.68023	0.000633529	0.0160132	-0.706628	netrin-G1
L7	DENND1B	c2	0.454448	9.7906	3.94699	0.000281977	0.00924821	-0.553224	DENN domain-containing protein 1B
L7	CDC73	c2	0.58406	7.71212	3.15108	0.00292734	0.0474866	-2.3316	parafibromin
L7	LAMC1	c2	-1.97078	5.22902	-4.37636	7.34031e-05	0.00320994	1.55008	laminin subunit gamma-1
L7	PRG4	c2	-1.6674	7.64079	-7.60649	2.73751e-09	7.9911e-07	11.1825	proteoglycan 4
L7	PRDX1	c2	0.52403	8.64113	3.54439	0.000948045	0.0215524	-1.46896	peroxiredoxin-1
L7	NASP	c2	0.825215	6.57128	3.31356	0.00185132	0.0350204	-1.66192	nuclear autoantigenic sperm protein
L7	LRP8	c2	1.51599	5.01712	3.59736	0.000810785	0.0190736	-0.609336	low-density lipoprotein receptor-related protein 8
L7	JAK1	c2	-0.687129	8.12571	-3.98231	0.000252897	0.00834836	-0.0721399	tyrosine-protein kinase JAK1
L7	SUMO3	c2	0.838899	6.79775	3.43132	0.00131923	0.0279631	-1.39106	small ubiquitin-related modifier 3
L7	SLC9A9	c2	-0.886512	9.0588	-6.12026	2.26058e-07	3.17585e-05	6.60299	sodium/hydrogen exchanger 9
L7	PTMA	c2	0.359852	10.9255	4.15725	0.000146757	0.00554099	-0.180358	prothymosin alpha
L7	LOC112533016	c2	0.932195	6.23352	3.35244	0.00165638	0.0324877	-1.48619	collagen alpha-2(I) chain-like
L7	EIF4A2	c2	-0.45985	9.16648	-3.43219	0.00131591	0.0279631	-1.86782	eukaryotic initiation factor 4A-II
L7	TBL1XR1	c2	0.552938	8.80877	3.87898	0.000347347	0.0104575	-0.546757	F-box-like/WD repeat-containing protein TBL1XR1
L7	LRRC34	c2	-0.902294	6.71444	-3.59709	0.000811439	0.0190736	-0.89008	leucine-rich repeat-containing protein 34
L7	MBNL1	c2	0.545225	9.25523	4.23753	0.000114011	0.00462242	0.430322	muscleblind-like protein 1
L7	PKLR	c2	0.658234	8.14042	3.88282	0.000343293	0.0104575	-0.394808	pyruvate kinase PKM
L7	PML	c2	1.39344	5.55846	4.05894	0.000199464	0.00704657	0.59086	protein PML
L7	DNAJA4	c2	-1.23369	6.09714	-3.79333	0.000450734	0.0124903	-0.205984	dnaJ homolog subfamily A member 4
L7	RORA	c2	0.570163	8.91227	4.05388	0.000202625	0.00707548	-0.0493546	nuclear receptor ROR-alpha
L7	C10H15ORF48	c2	1.37562	6.50736	5.08438	7.52728e-06	0.000534968	3.56006	normal mucosa of esophagus-specific gene 1
L7	ITGB1BP3	c2	-0.49495	9.83465	-4.17589	0.000138421	0.005395	0.147777	integrin beta 1 binding protein 3
L7	MCTP2	c2	0.983464	6.14569	3.47262	0.00116991	0.0254223	-1.15064	multiple C2 and transmembrane domain-containing protein 2
L7	SNRPA1	c2	0.838498	6.43628	3.23459	0.00231632	0.0405592	-1.8382	U2 small nuclear ribonucleoprotein A'
L7	LOC100858381	c2	2.09785	5.90669	6.81931	2.12253e-08	4.27408e-06	9.17271	uncharacterized protein LOC100858381
L7	RPL13	c2	0.395945	11.331	5.0684	7.71924e-06	0.000542232	2.59888	60S ribosomal protein L13
L7	GCOG8	c2	1.24681	5.55928	3.6098	0.000781422	0.0188071	-0.669028	conserved oligomeric Golgi complex subunit 8
L7	ZFHX3	c2	0.756778	7.36443	3.76055	0.000497699	0.0135302	-0.592306	zinc finger homeobox protein 3
L7	KARS	c2	0.762516	8.03327	4.41931	6.39984e-05	0.00288518	1.23965	lysine--tRNA ligase
L7	RPL29	c2	-0.434393	10.39	-4.23861	0.000113625	0.00462242	0.214454	60S ribosomal protein L29
L7	MANF	c2	0.809616	7.10351	3.70364	0.00059063	0.015421	-0.700444	mesencephalic astrocyte-derived neurotrophic factor
L7	GBP4L	c2	1.38123	7.56353	5.39696	3.44697e-05	0.00182659	2.25786	guanylate-binding protein 4
L7	LOC121106623	c2	1.37437	6.54051	5.32859	3.24949e-06	0.000284338	4.35948	guanylate-binding protein 1-like
L7	LOC121106625	c2	1.50511	5.76513	3.55047	0.00208375	0.0379155	-1.42158	guanylate-binding protein 1
L7	GNAT1	c2	-3.35708	3.16023	-3.30404	0.00190225	0.0355774	-1.62255	guanine nucleotide-binding protein G(t) subunit alpha-1
L7	GNAI2	c2	0.470145	8.64345	3.18615	0.00265419	0.044913	-2.44044	guanine nucleotide-binding protein G(i) subunit alpha-2
L7	CENPP	c2	1.60525	5.96159	5.37208	2.81004e-06	0.000257204	4.54967	centromere protein P
L7	LOC112533358	c2	-0.919627	7.40947	-4.2817	9.91579e-05	0.00416569	0.970302	coiled-coil domain-containing glutamate-rich protein 1-like
L7	ATP2B2	c2	-2.27027	5.70516	-5.21001	4.82476e-06	0.000384657	4.0176	plasma membrane calcium-transporting ATPase 2
L7	RAB43	c2	-1.07983	6.2756	-3.79922	0.000442762	0.012383	-0.234025	ras-related protein Rab-43
L7	ERC2	c2	-0.732405	8.45558	-4.28657	9.92979e-05	0.00416569	0.758802	ERC protein 2
L7	ARHGEF3	c2	-0.494741	9.77777	-3.91144	0.000325426	0.0100815	-0.659328	rho guanine nucleotide exchange factor 3
L7	MCM2	c2	1.57671	4.90301	3.56022	0.000904838	0.0207838	-0.694118	DNA replication licensing factor MCM2
L7	ARPC4	c2	0.585235	8.87112	4.08862	0.000181864	0.00651656	0.0635548	actin-related protein 2/3 complex subunit 4
L7	SRGAP3	c2	0.88086	6.28004	3.24788	0.00223102	0.0398704	-1.76907	SLIT-ROBO Rho GTPase-activating protein 3
L7	DND1	c2	-1.41742	5.34568	-3.37113	0.00157728	0.0315509	-1.22759	dead end protein homolog 1
L7	DOCK2	c2	-0.378001	9.85149	-3.18902	0.00263294	0.0448004	-2.67603	dedicator of cytokinesis protein 2
L7	NHP2	c2	0.955675	6.93946	4.17952	0.000136853	0.005395	0.721826	H/ACA ribonucleoprotein complex subunit 2
L7	LOC101751218	c2	1.72918	6.19292	6.14516	2.07791e-07	2.99161e-05	7.01737	max dimerization protein 3
L7	FAF2	c2	1.30508	5.32781	3.19555	0.00272536	0.0455428	-1.73512	FAS-associated factor 2
L7	IRF1	c2	1.6397	7.69504	8.48134	8.41886e-11	4.62349e-08	14.5326	interferon regulatory factor 1
L7	NR3C1	c2	-0.869063	6.41818	-3.20273	0.0025336	0.0434815	-1.88397	glucocorticoid receptor
L7	MAD1L1	c2	0.730569	7.35763	3.17118	0.00304636	0.0486853	-2.25867	mitotic spindle assembly checkpoint protein MAD1
L7	LFNG	c2	0.76687	7.07898	3.33879	0.00172244	0.0334575	-1.70162	beta-1,3-N-acetylglucosaminyltransferase lunatic fringe
L7	ACTB	c2	0.585263	12.2084	9.23814	7.3818e-12	5.57418e-09	16.2476	actin, cytoplasmic 1
L7	RNF216	c2	0.920697	6.45024	3.5475	0.000939393	0.0214957	-1.00302	E3 ubiquitin-protein ligase RNF216
L7	RPS2	c2	0.507025	10.0977	4.62232	3.32946e-05	0.00177994	1.45223	40S ribosomal protein S2
L7	UBFD1	c2	-3.20668	5.82786	-7.83853	6.96966e-10	3.00088e-07	12.0145	ubiquitin domain-containing protein UBFD1
L7	NUDT16L1	c2	0.620756	7.70737	3.21326	0.00245971	0.0425429	-2.16291	tudor-interacting repair regulator protein
L7	FBRSL1	c2	0.320023	11.1451	3.8056	0.000434289	0.0122846	-1.28368	fibrosin-1-like protein
L7	RPLP0	c2	0.409462	11.1362	4.85157	1.57708e-05	0.00100286	1.9453	60S acidic ribosomal protein P0
L7	CIT	c2	1.25539	5.64337	3.75938	0.000499459	0.0135302	-0.271842	citron Rho-interacting kinase
L7	MTFP1	c2	1.94453	4.20588	3.2224	0.00239731	0.0416154	-1.50666	mitochondrial fission process protein 1
L7	RFC5	c2	1.57265	6.72461	6.36325	9.93006e-08	1.53814e-05	7.70043	replication factor C subunit 5
L7	LOC121106940	c2	2.06065	4.28207	3.34339	0.0018434	0.0350189	-1.27067	C-type lectin domain family 2 member D
L7	LOC124417248	c2	1.72301	5.30788	4.46677	5.49729e-05	0.00261489	1.80885	C-type lectin domain family 2 member D-like
L7	KIFC1	c2	1.4067	6.8065	6.06476	2.72752e-07	3.50574e-05	6.71652	kinesin-like protein KIFC1
L7	BF1	c2	0.450218	8.83214	3.13488	0.00306228	0.0488107	-2.61279	MHC BF1 class I
L7	TAP1	c2	1.39287	7.74886	6.90666	2.54294e-08	4.8006e-06	8.96209	antigen peptide transporter 1
L7	TAP2	c2	1.24719	8.10739	7.39776	3.02988e-09	8.31978e-07	10.9689	antigen peptide transporter 2
L7	BF2	c2	0.750358	9.15649	4.96063	2.01402e-05	0.00120462	2.22991	Major histocompatibility complex class I antigen BF2
L7	CYP21A1	c2	1.57179	5.01031	3.3998	0.00146143	0.0301569	-1.12552	steroid 21-hydroxylase
L7	TNFSF8	c2	1.21484	6.30162	4.48261	5.22481e-05	0.00251075	1.74109	tumor necrosis factor ligand superfamily member 8
L7	PHF19	c2	1.30996	5.14409	3.17977	0.00270201	0.0454675	-1.68738	PHD finger protein 19
L7	TRIM25	c2	1.30327	5.40913	3.46361	0.00120105	0.0260054	-1.02735	E3 ubiquitin/ISG15 ligase TRIM25
L7	DDX5	c2	-0.604211	10.0648	-5.32903	3.24472e-06	0.000284338	3.76812	probable ATP-dependent RNA helicase DDX5
L7	RNF213	c2	1.14606	6.42861	3.9673	0.000300162	0.00959405	0.0912588	E3 ubiquitin-protein ligase RNF213
L7	CBX2	c2	-4.24609	4.04262	-4.33881	8.27235e-05	0.00356952	0.588894	chromobox protein homolog 2
L7	MRPL12	c2	1.2325	7.30107	6.06938	2.6852e-07	3.50574e-05	6.67457	39S ribosomal protein L12, mitochondrial
L7	BAZ1B	c2	0.749069	8.45606	4.83221	1.68036e-05	0.0010465	2.4496	tyrosine-protein kinase BAZ1B
L7	DPH1	c2	1.53454	4.77895	3.16058	0.00285085	0.0469264	-1.68211	2-(3-amino-3-carboxypropyl)histidine synthase subunit 1
L7	LOC101747587	c2	-0.498341	10.0619	-4.56919	3.95365e-05	0.00204137	1.31446	polyubiquitin-B
L7	TOX2	c2	1.10158	8.31796	6.80665	2.21531e-08	4.31699e-06	8.97953	TOX high mobility group box family member 2
L7	ZNFX1	c2	1.26131	6.22866	4.44705	5.85616e-05	0.00272131	1.64036	LOW QUALITY PROTEIN: NFX1-type zinc finger-containing protein 1
L7	GMEB2	c2	1.3253	5.18221	3.40559	0.00142125	0.0297085	-1.1373	glucocorticoid modulatory element-binding protein 2
L7	TPX2	c2	0.984352	6.11781	3.32924	0.00177021	0.0339247	-1.52238	targeting protein for Xklp2
L7	UBE2U	c2	1.02378	7.10992	4.31608	9.53929e-05	0.00405823	1.04934	ubiquitin-conjugating enzyme E2 C
L7	SNRPN	c2	1.16372	6.38068	4.45293	5.74672e-05	0.00271218	1.63564	small nuclear ribonucleoprotein-associated protein B'
L7	SDHB	c2	1.10497	5.67945	3.33627	0.00173494	0.0335334	-1.41514	succinate dehydrogenase [ubiquinone
L7	PCNA	c2	1.19136	6.29649	4.39736	6.86476e-05	0.00302701	1.48431	proliferating cell nuclear antigen
L7	BOLA3	c2	0.647086	8.06415	3.82541	0.000408941	0.0118204	-0.548675	bolA-like protein 3
L7	H2AZ2	c2	0.728351	8.41132	4.44125	5.96578e-05	0.00273025	1.23416	histone H2A.V
L7	HMGN4	c2	0.519178	9.03159	3.64478	0.000704248	0.0173287	-1.26593	non-histone chromosomal protein HMG-17
L7	GBP1	c2	0.894234	6.85279	3.60307	0.000806749	0.0190736	-0.940673	guanylate-binding protein 1
L7	WASF2	c2	-1.08656	6.25009	-3.71256	0.000575038	0.015236	-0.471836	wiskott-Aldrich syndrome protein family member 2
L7	E2F2	c2	2.56342	4.86814	5.18462	5.24988e-06	0.00040145	3.8626	transcription factor E2F2
L7	RSRP1	c2	-0.92694	7.28433	-3.74407	0.000656022	0.0165126	-0.750312	arginine/serine-rich protein 1
L7	RUNX3	c2	0.530192	8.37585	3.29521	0.00195068	0.0362586	-2.09478	runt-related transcription factor 3
L7	IFI27L2	c2	2.77125	4.74135	5.23895	4.38168e-06	0.000362599	3.979	interferon alpha-inducible protein 27, mitochondrial
L7	COL9A2	c2	-6.47991	5.26195	-6.84597	1.93977e-08	4.18505e-06	6.33107	collagen alpha-2(IX) chain
L7	EIF3I	c2	0.748008	6.86162	3.25672	0.00217588	0.0391206	-1.87071	eukaryotic translation initiation factor 3 subunit I
L7	THYN1	c2	0.779642	7.1101	3.52944	0.000990636	0.022247	-1.18744	thymocyte nuclear protein 1
L7	HSPA8	c2	-0.64758	9.50829	-5.2007	4.9766e-06	0.000390437	3.46347	heat shock cognate 71 kDa protein
L7	CD3D	c2	-0.461362	9.69272	-3.87361	0.000353094	0.0105596	-0.728794	T-cell surface glycoprotein CD3 delta chain
L7	RPS25	c2	-0.359896	10.0493	-3.31285	0.00185508	0.0350204	-2.39082	40S ribosomal protein S25
L7	LOC101749378	c2	0.765404	9.12765	5.38824	2.78197e-06	0.000257204	4.08474	rho GTPase-activating protein 30
L7	LAMTOR2	c2	0.76394	7.68111	3.9079	0.000317931	0.00990386	-0.227805	ragulator complex protein LAMTOR2
L7	HDGF	c2	0.79274	8.45321	5.15399	5.81218e-06	0.000433474	3.48991	hepatoma-derived growth factor
L7	CKS1B	c2	1.40232	7.40622	6.74469	2.73132e-08	4.99997e-06	8.8976	cyclin-dependent kinases regulatory subunit 1
L7	MRPS21	c2	0.662768	7.7032	3.513	0.00103961	0.0231745	-1.35356	28S ribosomal protein S21, mitochondrial
L7	NDUFS2	c2	0.792921	6.89383	3.38224	0.00152035	0.0308202	-1.54526	NADH dehydrogenase [ubiquinone
L7	CERS2	c2	-1.55104	5.04243	-3.17411	0.00274512	0.0455584	-1.64226	ceramide synthase 2
L7	LOC121107538	c2	0.778907	7.52313	3.88074	0.000345485	0.0104575	-0.276263	39S ribosomal protein L9, mitochondrial
L7	FKBP5	c2	-1.63178	6.6079	-6.06721	2.70499e-07	3.50574e-05	6.76264	peptidyl-prolyl cis-trans isomerase FKBP5
L7	DENND2D	c2	1.27982	5.54664	3.72446	0.000554852	0.014898	-0.344973	DENN domain-containing protein 2D
L7	NUCKS1	c2	0.793372	7.89685	4.49833	4.9675e-05	0.00243973	1.50872	nuclear ubiquitous casein and cyclin-dependent kinase substrate 1
L7	FAM72A	c2	1.30825	6.25369	4.53305	4.44244e-05	0.00221792	1.9021	protein FAM72A
L7	FANCE	c2	1.82202	4.80003	3.83417	0.00039819	0.0116206	0.0399766	Fanconi anemia group E protein
L7	BAK1	c2	0.733375	6.89244	3.15169	0.00292233	0.0474866	-2.15084	bcl-2 homologous antagonist/killer
L7	TOMM6	c2	0.700787	7.15136	3.19384	0.00259758	0.0444533	-2.09355	mitochondrial import receptor subunit TOM6 homolog
L7	LOC769232	c2	-0.450391	9.8643	-3.82426	0.000410366	0.0118204	-0.910945	Ig heavy chain Mem5-like
L7	NMT1	c2	1.07088	5.89167	3.53965	0.000961372	0.0216703	-0.918556	glycylpeptide N-tetradecanoyltransferase 1
L7	ARHGAP27	c2	0.601048	7.68721	3.15746	0.00287571	0.0470791	-2.30827	rho GTPase-activating protein 27
L7	TOP2A	c2	1.06787	7.44301	5.32445	3.29476e-06	0.000284338	4.21857	DNA topoisomerase 2-alpha
L7	SMARCE1	c2	0.722176	7.01947	3.27987	0.00203768	0.0374153	-1.84315	SWI/SNF-related matrix-associated actin-dependent regulator of chromatin subfamily E member 1
L7	HSPB9	c2	-3.8724	7.89172	-7.58312	0.000328383	0.010107	0.945708	heat shock protein beta-9
L7	PIBPPDD4L	c2	1.12296	7.38546	5.07072	9.46981e-06	0.000635634	3.23529	inactive phospholipase C-like protein 2
L7	STAT5A	c2	0.786226	7.21939	3.62613	0.000744447	0.0179888	-0.944551	signal transducer and activator of transcription 5A
L7	RPL27	c2	-0.52614	9.83662	-4.57036	3.93869e-05	0.00204137	1.36959	60S ribosomal protein L27
L7	IFI35	c2	0.893842	7.25008	4.17383	0.000139318	0.005395	0.641288	interferon-induced 35 kDa protein
L7	BRCA1	c2	1.27309	6.34047	4.7654	2.09072e-05	0.00122048	2.60559	breast cancer type 1 susceptibility protein
L7	HNRNPM	c2	0.583756	8.44029	3.60351	0.00079615	0.0189407	-1.26084	heterogeneous nuclear ribonucleoprotein M
L7	NMRK2	c2	1.57408	6.26608	5.7526	7.82849e-07	9.0946e-05	5.74817	nicotinamide riboside kinase 2
L7	CSNK1G2	c2	0.765417	7.78986	4.06118	0.000198082	0.0070389	0.199288	casein kinase I
L7	DAZAP1	c2	0.979109	9.69541	7.81501	1.12236e-09	3.98836e-07	11.7511	DAZ-associated protein 1
L7	RPS15	c2	0.246503	11.6943	3.24505	0.00225842	0.0400092	-2.98927	40S ribosomal protein S15
L7	BABAM1	c2	1.05894	6.66857	4.06135	0.000201423	0.00707439	0.404371	BRISC and BRCA1-A complex member 1
L7	LOC107055361	c2	3.22362	5.17113	7.53055	1.94312e-09	6.52133e-07	11.0215	liprin-alpha-2
L7	NDUFA13	c2	0.854717	7.8018	4.55657	4.11804e-05	0.00207309	1.7104	NADH dehydrogenase [ubiquinone
L7	LOC107055358	c2	-6.30448	5.86105	-7.48111	2.29225e-09	7.28815e-07	8.30176	uncharacterized LOC729966 homolog
L7	UHRF1	c2	1.21158	6.90071	5.22321	4.61753e-06	0.000376953	3.97957	E3 ubiquitin-protein ligase UHRF1
L7	NDUFB7	c2	0.88067	8.21382	5.42321	2.36819e-06	0.000223535	4.40543	NADH dehydrogenase [ubiquinone
L7	LOC107051197	c2	0.9854	6.21786	3.433	0.00131279	0.0279631	-1.26437	suppressor of SWI4 1 homolog
L7	DNMT1	c2	1.25641	5.38982	3.17552	0.00273429	0.0455428	-1.73733	DNA (cytosine-5)-methyltransferase 1
L7	LOC101747670	c2	1.34089	5.12018	3.39447	0.00146766	0.0301569	-1.16012	zinc finger protein 501
L7	LOC107049468	c2	0.950309	6.19036	3.30627	0.0018902	0.0354619	-1.60017	protein phosphatase 1 regulatory subunit 15A
L7	PFDN5	c2	0.928353	6.7661	3.70786	0.000583203	0.015318	-0.624602	prefoldin subunit 5
L7	ESPL1	c2	1.118	5.606	3.36747	0.00158636	0.0316278	-1.32278	LOW QUALITY PROTEIN: separin
L7	LOC100859737	c2	0.584846	9.18592	4.1638	0.000143771	0.00546974	0.235805	tubulin alpha-1B chain
L7	STAT2	c2	1.36569	5.66908	4.17072	0.000140683	0.00541317	0.900814	signal transducer and activator of transcription 2
L7	INHBE	c2	-4.09126	3.00039	-4.08785	0.000182304	0.00651656	-0.0519302	inhibin beta E chain
L7	MCRS1	c2	1.06448	6.53248	4.2039	0.000126754	0.00503766	0.863003	microspherule protein 1
L7	ACIN1	c2	0.768721	7.57871	4.03042	0.00021793	0.00752296	0.148676	apoptotic chromatin condensation inducer in the nucleus
L7	PSMB5	c2	0.702576	8.66677	4.7794	1.9973e-05	0.00120462	2.24312	proteasome subunit beta type-5
L7	FUS	c2	0.963474	10.464	9.58207	2.49581e-12	2.15389e-09	17.6959	RNA-binding protein FUS
L7	MED29	c2	0.723888	7.8382	3.9146	0.000311469	0.00985123	-0.240495	mediator of RNA polymerase II transcription subunit 29
L7	OTX5	c2	-4.78005	4.88008	-5.1128	6.66345e-06	0.000479213	2.38146	cone-rod homeobox protein
L7	LOC112530942	c2	-2.10682	8.09669	-7.71678	1.17099e-06	0.000126321	5.76005	NADH-ubiquinone oxidoreductase chain 1
L7	IL7R	c2	-0.812196	9.76131	-4.33007	0.00105751	0.0233348	-1.28717	interleukin-7 receptor subunit alpha
L7	LOC427439	c2	-0.612817	9.38822	-4.03775	0.00034795	0.0104575	-0.540771	nipped-B-like protein
L7	RICTOR	c2	-1.05442	7.66213	-4.9603	1.10313e-05	0.000721447	3.05304	rapamycin-insensitive companion of mTOR
L7	RPL37	c2	-0.493655	10.8278	-3.77521	0.00177458	0.0339247	-2.21235	60S ribosomal protein L37
L7	EMB	c2	-0.924821	6.56667	-3.38436	0.00151106	0.030735	-1.42957	embigin
L7	GZMA	c2	3.73499	3.98148	3.4831	0.00124413	0.0266517	-1.2921	granzyme A
L7	SKIV2L2	c2	-1.08964	6.01226	-3.38533	0.00150685	0.030735	-1.30389	exosome RNA helicase MTR4
L7	ERCC8	c2	-1.06252	5.79766	-3.13922	0.00302554	0.0484809	-1.90839	DNA excision repair protein ERCC-8
L7	ZSWIM6	c2	-0.655853	7.92702	-3.48662	0.00112306	0.0245811	-1.43996	zinc finger SWIM domain-containing protein 6
L7	NSA2	c2	-0.948468	8.52852	-5.37128	3.61337e-06	0.000307442	4.01269	ribosome biogenesis protein NSA2 homolog
L7	BTF3	c2	-1.08806	6.24074	-3.48376	0.0011385	0.0248291	-1.0952	transcription factor BTF3
L7	KDM4C	c2	-0.526596	8.54038	-3.18805	0.00264012	0.0448004	-2.38357	lysine-specific demethylase 4C
L7	KLF9	c2	-1.18046	6.82232	-4.56493	4.00834e-05	0.00205206	1.94561	Krueppel-like factor 9
L7	OSTF1	c2	-1.00329	6.06789	-3.27742	0.00205188	0.0374483	-1.60782	osteoclast-stimulating factor 1
L7	RFK	c2	-1.65866	4.98089	-3.24687	0.00223739	0.0398704	-1.45595	riboflavin kinase
L7	TLE4	c2	-0.760689	8.61261	-3.66737	0.00159356	0.0316668	-1.70546	transducin-like enhancer protein 4
L7	NAA35	c2	-1.15443	6.20525	-3.6439	0.0007061	0.0173287	-0.64178	N-alpha-acetyltransferase 35, NatC auxiliary subunit
L7	CDC14B	c2	-1.3627	6.166	-4.37442	7.38588e-05	0.00320994	1.47417	dual specificity protein phosphatase CDC14B
L7	SPIN1	c2	-0.686543	8.14459	-3.85037	0.000379024	0.01117	-0.459121	spindlin-Z
L7	AUH	c2	-0.920958	7.23372	-3.82149	0.000427207	0.0121734	-0.366871	methylglutaconyl-CoA hydratase, mitochondrial
L7	YTHDC2	c2	-1.21351	6.48229	-4.22881	0.000117191	0.00471967	0.981319	3'-5' RNA helicase YTHDC2
L7	DCP2	c2	-0.682285	7.28371	-3.13109	0.00309462	0.0490672	-2.25172	m7GpppN-mRNA hydrolase
L7	MAN2A1	c2	-1.03519	7.74734	-4.82007	2.10114e-05	0.00122048	2.44044	alpha-mannosidase 2
L7	PJA2	c2	-1.15147	5.84755	-3.54172	0.000955527	0.0216192	-0.86521	E3 ubiquitin-protein ligase Praja-2
L7	PPIP5K2	c2	-0.660317	7.82162	-3.35886	0.0016261	0.0320197	-1.76962	inositol hexakisphosphate and diphosphoinositol-pentakisphosphate kinase 2
L7	ST8SIA4	c2	-0.542744	8.57867	-3.14712	0.00311258	0.0492227	-2.53294	CMP-N-acetylneuraminate-poly-alpha-2,8-sialyltransferase
L7	LNPEP	c2	-0.896467	7.75478	-4.59958	3.5838e-05	0.00188259	1.88954	leucyl-cystinyl aminopeptidase
L7	PCGF3	c2	-1.08321	6.88568	-4.06049	0.000221785	0.00752699	0.330786	polycomb group RING finger protein 3
L7	SLC44A1	c2	-1.24985	6.01792	-3.79863	0.000450603	0.0124903	-0.208285	choline transporter-like protein 1
L7	RAD23B	c2	-0.755825	7.77198	-3.82383	0.000410908	0.0118204	-0.452889	UV excision repair protein RAD23 homolog B
L7	SLC12A2	c2	-0.8386	7.40173	-3.70865	0.000598945	0.015454	-0.735834	solute carrier family 12 member 2
L7	MCTP1	c2	0.856163	6.86427	3.72444	0.000554884	0.014898	-0.589991	multiple C2 and transmembrane domain-containing protein 1
L7	MRPL50	c2	-1.18901	5.62069	-3.35862	0.00162722	0.0320197	-1.31161	39S ribosomal protein L50, mitochondrial
L7	SNX24	c2	1.89688	4.75417	3.80021	0.000441437	0.012383	-0.051158	sorting nexin-24
L7	EEF1G	c2	0.350523	10.0322	3.21253	0.00246483	0.0425429	-2.67395	eukaryotic translation elongation factor 1 gamma
L7	INTS5	c2	0.697355	8.38016	4.26399	0.00010487	0.00436912	0.696382	integrator complex subunit 5
L7	LOC121108875	c2	1.42235	5.21917	3.69973	0.000597602	0.015454	-0.36662	uncharacterized protein LOC121108875
L7	LOC121108888	c2	0.591176	8.31113	3.56648	0.0008883	0.0205602	-1.33788	cytochrome c oxidase subunit 6B1
L7	EIF5A	c2	0.892564	7.17754	4.02785	0.00021967	0.00752699	0.220527	eukaryotic translation initiation factor 5A-1
L7	LOC107049632	c2	1.08774	5.74207	3.4143	0.00138591	0.0290703	-1.22818	uncharacterized protein LOC107049632
L7	ND1	c2	0.610991	12.1009	9.00639	1.65289e-11	1.10946e-08	15.4633	NADH dehydrogenase subunit 1
L7	COX1	c2	0.546932	13.6941	11.1697	2.13804e-11	1.29159e-08	15.2671	cytochrome c oxidase subunit I
L7	COX2	c2	0.624027	13.4688	12.8933	1.35147e-15	2.7214e-12	24.7519	cytochrome c oxidase subunit II
L7	ATP8	c2	-1.50074	7.00008	-5.76855	7.97925e-07	9.09484e-05	5.69905	ATP synthase F0 subunit 8
L7	COX3	c2	0.808096	13.9304	20.1492	1.38215e-23	8.34958e-20	43.194	cytochrome c oxidase subunit III
L7	ND3	c2	0.732598	12.1955	11.8413	2.91333e-15	4.39986e-12	24.1567	NADH dehydrogenase subunit 3
L7	ND4	c2	0.481414	11.6192	6.06735	3.8143e-07	4.80046e-05	5.55101	NADH dehydrogenase subunit 4
L7	ND5	c2	0.341612	11.3347	4.25531	0.000107788	0.00442956	0.021942	NADH dehydrogenase subunit 5
L7	CYTB	c2	0.582529	12.212	8.53115	1.54098e-10	7.16081e-08	13.2509	cytochrome b
L7	ND6	c2	0.806376	12.4339	11.7337	2.06586e-12	2.07998e-09	17.8776	NADH dehydrogenase subunit 6
L7	TMSB4X	c3	0.755067	13.4775	8.75381	6.81326e-18	4.12202e-15	30.4136	thymosin beta-4
L7	SH2D1A	c3	3.69065	6.59947	3.92371	9.21032e-05	0.00464354	0.989018	SH2 domain-containing protein 1A
L7	KIF1BP	c3	1.30734	9.99742	4.69232	3.00874e-06	0.000303381	4.1603	KIF-binding protein
L7	COTL1	c3	1.48791	8.78115	3.68698	0.000236987	0.011029	0.263526	coactosin-like protein
L7	RHOA	c3	1.19241	9.63495	3.9614	7.88612e-05	0.00433736	1.10282	transforming protein RhoA
L7	ACTB	c3	0.562348	12.7847	4.53284	6.39635e-06	0.000483724	2.7608	actin, cytoplasmic 1
L7	HBAD	c3	3.39278	8.11275	5.61512	2.43442e-08	3.68206e-06	8.74462	hemoglobin subunit alpha-D
L7	HBA1	c3	2.05551	8.53218	4.92127	1.02835e-06	0.000124431	5.25991	hemoglobin subunit alpha-A
L7	LOC776816	c3	0.764359	11.7346	4.43034	1.38175e-05	0.00083596	2.27314	actin, cytoplasmic 2
L7	GNLY	c3	2.75893	10.459	11.1418	1.65372e-15	5.0025e-13	25.0782	granulysin
L7	BAK1	c3	4.15863	6.50717	4.50622	7.23812e-06	0.000486562	3.10329	bcl-2 homologous antagonist/killer
L7	MYL6	c3	1.04114	9.68729	3.47948	0.000520249	0.0224822	-0.662309	myosin light polypeptide 6
L7	FRMD8	c3	-1.07387	13.0937	-6.52569	1.43405e-09	2.89199e-07	11.1693	FERM domain-containing protein 8
L7	RPS6	c3	-0.663139	12.2053	-3.36186	0.000798378	0.0301887	-1.41244	40S ribosomal protein S6
L7	RPS23	c3	-0.697045	12.9302	-4.54465	6.05386e-06	0.000483724	3.00858	40S ribosomal protein S23
L7	ND6	c3	-0.718021	11.833	-3.42956	0.000624925	0.0252053	-1.13107	NADH dehydrogenase subunit 6
L7	PFKFB3	c4	1.84437	6.17752	3.46921	0.000565167	0.0334557	-0.417522	6-phosphofructo-2-kinase/fructose-2,6-bisphosphatase 3
L7	CAMK1D	c4	1.10798	9.10913	3.91103	0.000104044	0.0116336	0.769728	calcium/calmodulin-dependent protein kinase type 1D
L7	HIPK2	c4	1.62408	6.69138	3.65034	0.000288269	0.0229022	0.112031	homeodomain-interacting protein kinase 2
L7	TRAT1	c4	-1.92068	8.4935	-4.33698	1.73442e-05	0.00249344	2.67022	T-cell receptor-associated transmembrane adapter 1
L7	KLF12	c4	0.931156	10.4972	4.27317	2.291e-05	0.00300719	1.98473	Krueppel-like factor 12
L7	TRANK1	c4	2.29279	6.45082	4.94338	1.03636e-06	0.000240675	5.27013	TPR and ankyrin repeat-containing protein 1
L7	LRRFIP2	c4	1.4497	7.15528	3.67421	0.000270086	0.0225518	0.108531	leucine-rich repeat flightless-interacting protein 2
L7	BCL2	c4	1.16555	9.29208	4.31171	1.9373e-05	0.00265851	2.30769	apoptosis regulator Bcl-2
L7	SMCHD1	c4	1.01806	8.40972	3.4198	0.000681225	0.0370283	-0.931146	structural maintenance of chromosomes flexible hinge domain-containing protein 1
L7	HNRNPLL	c4	1.32883	8.87781	4.5484	6.72793e-06	0.00101558	3.35694	heterogeneous nuclear ribonucleoprotein L-like
L7	CALM2	c4	-2.18541	7.52517	-3.66592	0.000271685	0.0225518	0.250218	calmodulin
L7	SLC22A3	c4	-1.57941	8.47676	-3.76871	0.000182814	0.0178037	0.496386	solute carrier family 22 member 3
L7	ZC3H12D	c4	1.39726	7.43418	3.40547	0.000711375	0.0370283	-0.746321	probable ribonuclease ZC3H12D
L7	PDE7B	c4	0.919764	11.2396	4.88891	1.59716e-06	0.000301363	4.40447	cAMP-specific 3',5'-cyclic phosphodiesterase 7B
L7	PREP	c4	-2.11771	7.22437	-3.46927	0.000565039	0.0334557	-0.385244	prolyl endopeptidase
L7	LOC121106461	c4	0.836135	10.0155	3.51916	0.000470737	0.0308947	-0.774699	transcription regulator protein BACH2
L7	KCNQ5	c4	0.629642	11.6935	3.59894	0.000349971	0.0257698	-0.76872	potassium voltage-gated channel subfamily KQT member 5
L7	AFF2	c4	0.674523	11.0316	3.40595	0.000710146	0.0370283	-1.31208	AF4/FMR2 family member 2
L7	DDX60	c4	3.3727	5.43215	4.18387	3.36234e-05	0.00422954	1.93295	probable ATP-dependent RNA helicase DDX60
L7	RBPJ	c4	2.3066	5.58847	3.74456	0.000200816	0.0189457	0.515676	recombining binding protein suppressor of hairless
L7	BRSK1	c4	0.839726	10.1061	3.57936	0.000376579	0.0264393	-0.576537	serine/threonine-protein kinase BRSK2
L7	DPF3	c4	1.05108	8.65215	3.41152	0.000696113	0.0370283	-0.922823	zinc finger protein DPF3
L7	FOS	c4	0.849433	9.88346	3.49462	0.000515124	0.0323992	-0.836986	proto-oncogene c-Fos
L7	PAPOLB	c4	1.05987	8.66252	3.34468	0.000883025	0.0444309	-1.11724	poly(A) polymerase alpha
L7	HSP90AA1	c4	-1.53062	10.3656	-5.8322	1.10752e-08	4.17952e-06	9.40486	heat shock protein HSP 90-alpha
L7	KIF1BP	c4	-0.727668	11.203	-3.42522	0.000662679	0.0370283	-1.18745	KIF-binding protein
L7	STAT1	c4	2.87759	6.92231	6.78806	3.09814e-11	2.33832e-08	15.0391	signal transducer and activator of transcription 1-alpha/beta
L7	MAP3K2	c4	-1.99565	7.57669	-3.52101	0.00046754	0.0308947	-0.233637	mitogen-activated protein kinase kinase kinase 2
L7	ARHGAP15	c4	0.50032	13.2713	3.79316	0.000166148	0.01672	-0.334571	rho GTPase-activating protein 15
L7	VAV3	c4	0.82227	10.6944	3.93321	9.51436e-05	0.0110476	0.608571	guanine nucleotide exchange factor VAV3
L7	CISH	c4	3.02834	5.00843	3.70424	0.00023463	0.0208337	0.307589	cytokine-inducible SH2-containing protein
L7	GBP4L	c4	2.6323	6.61555	6.17345	1.34534e-09	8.12317e-07	11.4849	guanylate-binding protein 4
L7	IRF1	c4	1.41143	7.76384	3.66141	0.000276388	0.0225518	0.0742949	interferon regulatory factor 1
L7	KNOP1	c4	1.77016	6.36275	3.62884	0.00031271	0.024207	0.07711	lysine-rich nucleolar protein 1
L7	IGLL1	c4	-3.32702	8.21848	-5.53646	4.8958e-08	1.47804e-05	7.93816	Ig lambda chain V-1 region
L7	TRIM25	c4	3.30538	4.89975	3.58268	0.000374982	0.0264393	-0.149324	E3 ubiquitin/ISG15 ligase TRIM25
L7	TOX2	c4	1.58624	8.28588	4.80208	2.05436e-06	0.000344562	4.54394	TOX high mobility group box family member 2
L7	ARHGEF7L	c4	1.91559	6.11761	3.55329	0.000414947	0.028471	-0.140938	uncharacterized protein ARHGEF7L
L7	COL9A2	c4	-7.16011	5.86929	-5.74763	1.54072e-08	5.16825e-06	6.79348	collagen alpha-2(IX) chain
L7	DAZAP1	c4	1.06208	9.42673	3.94675	9.00708e-05	0.0108769	0.863631	DAZ-associated protein 1
L7	LOC107055361	c4	3.22431	5.99255	4.88501	1.37767e-06	0.00027728	4.86742	liprin-alpha-2
L7	LOC107055358	c4	-6.04625	6.69673	-4.92257	1.21588e-06	0.000262196	3.68636	uncharacterized LOC729966 homolog
L7	FUS	c4	0.796694	10.158	3.35814	0.00084197	0.0430832	-1.31221	RNA-binding protein FUS
L7	OTX5	c4	-5.03331	5.61776	-3.88009	0.000117782	0.0126995	0.240715	cone-rod homeobox protein
L7	LOC101748353	c4	1.85739	6.06973	3.42252	0.000669144	0.0370283	-0.560638	uncharacterized protein C19orf47 homolog
L7	FRMD8	c4	0.624633	16.5547	8.35292	8.45492e-16	2.55254e-12	24.459	FERM domain-containing protein 8
L7	RPL17	c4	-1.80961	8.78405	-4.56847	6.50071e-06	0.00101558	3.54539	ribosomal protein 17-like
L7	PIK3R1	c4	-0.916531	10.5035	-3.70938	0.00023004	0.0208337	-0.0780425	phosphatidylinositol 3-kinase regulatory subunit alpha
L7	RPS6	c4	-1.3548	8.99637	-3.83172	0.000152769	0.0159038	0.567872	40S ribosomal protein S6
L7	RPS23	c4	-1.3278	10.16	-4.85046	1.707e-06	0.000303144	4.61324	40S ribosomal protein S23
L7	ND1	c4	0.573576	12.1058	3.48077	0.000541862	0.0333853	-1.23194	NADH dehydrogenase subunit 1
L7	COX1	c4	0.68321	13.9128	5.96052	4.63259e-09	1.99797e-06	9.61008	cytochrome c oxidase subunit I
L7	COX2	c4	0.729295	13.6196	6.00088	3.67374e-09	1.8485e-06	9.88922	cytochrome c oxidase subunit II
L7	ATP6	c4	0.951734	13.6562	8.0191	7.04802e-15	1.0639e-11	22.7638	ATP synthase F0 subunit 6
L7	COX3	c4	0.888719	13.8341	7.75751	4.58365e-14	4.61268e-11	20.8912	cytochrome c oxidase subunit III
L7	ND3	c4	0.826495	11.9857	5.04299	6.33399e-07	0.000159353	5.16694	NADH dehydrogenase subunit 3
L7	ND4	c4	0.639238	11.6221	3.60045	0.000349261	0.0257698	-0.756053	NADH dehydrogenase subunit 4
L7	ND5	c4	0.64967	11.3352	3.45102	0.000603739	0.0350517	-1.20862	NADH dehydrogenase subunit 5
L7	CYTB	c4	0.85982	12.2763	5.52715	5.48064e-08	1.50419e-05	7.48409	cytochrome b
L7	ND6	c4	0.577858	12.1212	3.508	0.000501245	0.032197	-1.16191	NADH dehydrogenase subunit 6
L7	NAV3	c8	1.66319	7.06927	4.19339	8.46745e-05	0.0164008	1.21867	neuron navigator 3
L7	PLXNC1	c8	-6.17195	4.50755	-4.151	9.80534e-05	0.0182888	0.282304	plexin-C1
L7	LPAR6	c8	3.67722	4.07905	4.66722	1.56848e-05	0.00415729	2.76517	lysophosphatidic acid receptor 6
L7	ALOX5AP	c8	1.80689	6.6461	3.96878	0.000203142	0.0310007	0.479869	arachidonate 5-lipoxygenase-activating protein
L7	HBBA	c8	4.06125	8.14537	10.0405	3.04071e-09	2.55217e-06	11.4077	hemoglobin subunit beta
L7	PTH2R	c8	-7.02261	4.09623	-4.74521	1.17944e-05	0.00349393	1.72921	parathyroid hormone/parathyroid hormone-related peptide receptor
L7	EOMES	c8	2.05556	6.16899	4.12951	0.000105592	0.0189915	1.12351	eomesodermin homolog
L7	LOC121106455	c8	1.92351	8.40662	5.81903	2.08497e-07	0.000116665	6.8538	ataxin-1
L7	IFI6	c8	2.43475	6.01519	4.52903	2.5863e-05	0.0062022	2.44162	interferon alpha inducible protein 6
L7	HEY1	c8	3.81734	3.95569	4.80317	9.53017e-06	0.0031996	3.17481	hairy/enhancer-of-split related with YRPW motif protein 1
L7	PREP	c8	-2.8379	7.24751	-5.03983	3.94982e-06	0.00165761	4.16094	prolyl endopeptidase
L7	HSP90AA1	c8	-1.56768	10.0513	-5.15773	2.53175e-06	0.00125633	4.41333	heat shock protein HSP 90-alpha
L7	HSPA2	c8	-2.68912	7.15346	-4.69553	1.48398e-05	0.00415184	2.95629	heat shock 70 kDa protein
L7	GNG2	c8	1.48369	8.13895	4.38044	4.39518e-05	0.010061	1.74769	guanine nucleotide-binding protein G(I)/G(S)/G(O) subunit gamma-2
L7	ZEB2	c8	2.90666	8.55749	8.71796	7.35705e-12	1.235e-08	16.8395	zinc finger E-box-binding homeobox 2
L7	ADGRG1	c8	3.57718	4.55713	4.48376	4.92978e-05	0.0107941	1.8554	adhesion G-protein coupled receptor G1
L7	HBAD	c8	4.268	7.8426	13.0509	8.59368e-20	2.16389e-16	34.3843	hemoglobin subunit alpha-D
L7	HBA1	c8	3.24682	8.45096	5.91969	0.000145453	0.0244167	1.29519	hemoglobin subunit alpha-A
L7	TAP1	c8	1.48132	7.94496	4.06506	0.000187935	0.0295763	0.428145	antigen peptide transporter 1
L7	LOC395551	c8	3.19425	5.02646	4.54584	2.54204e-05	0.0062022	2.43381	C-C motif chemokine 4 homolog
L7	CCL5	c8	2.00383	7.08927	5.01675	4.47389e-06	0.00173312	3.99961	C-C motif chemokine 5
L7	CCL1	c8	3.27792	5.98878	6.16871	4.91472e-08	3.53579e-05	8.2212	C-C motif chemokine ligand 1
L7	GNLY	c8	1.56334	13.0603	7.38387	4.28169e-10	4.31252e-07	12.658	granulysin
L7	COL9A2	c8	-6.57809	4.47606	-4.77388	1.06156e-05	0.00334128	2.01979	collagen alpha-2(IX) chain
L7	OSBPL7	c8	2.31866	5.84763	4.22576	7.5665e-05	0.015242	1.46313	oxysterol-binding protein-related protein 7
L7	GZMM	c8	1.64725	8.1807	4.90593	6.51475e-06	0.00234345	3.55213	granzyme M
L7	OTX5	c8	-5.73755	3.86247	-3.9855	0.000172611	0.028041	0.00134276	cone-rod homeobox protein
L7	TCF4	c8	1.34227	8.17596	4.10601	0.000114477	0.0198795	0.817793	transcription factor 4
L7	PTGER4	c8	2.42547	5.92579	5.13645	2.74418e-06	0.00125633	4.50902	prostaglandin E2 receptor EP4 subtype
L7	GZMA	c8	5.28702	7.97895	13.388	2.25655e-20	1.1364e-16	35.1273	granzyme A
L7	GZMK	c8	3.59284	6.8079	7.66133	1.15014e-10	1.44803e-07	13.9886	granzyme K
L7	SNX24	c8	3.68756	5.58705	6.11848	6.00419e-08	3.77963e-05	7.94261	sorting nexin-24
L7	COX3	c8	0.871819	13.8892	4.28879	6.95785e-05	0.0145999	0.895645	cytochrome c oxidase subunit III
L7	CAMK1D	c10	0.936611	9.52781	3.9308	9.70254e-05	0.0113671	0.638527	calcium/calmodulin-dependent protein kinase type 1D
L7	MAN1A2	c10	1.70152	6.62167	3.38591	0.000757195	0.0497837	-0.729627	mannosyl-oligosaccharide 1,2-alpha-mannosidase IB
L7	ZBTB20	c10	-2.14786	7.44428	-3.95591	8.604e-05	0.0111229	1.24513	zinc finger and BTB domain-containing protein 20
L7	TMSB4X	c10	-0.588292	11.8784	-3.88713	0.000115516	0.0130617	0.0683893	thymosin beta-4
L7	ALOX5AP	c10	2.93063	5.41901	3.99147	7.40483e-05	0.0107525	1.36163	arachidonate 5-lipoxygenase-activating protein
L7	PACSL	c10	2.27675	5.29571	3.55323	0.000411354	0.0321284	-0.11298	phosphofurin acidic cluster sorting protein 2
L7	RYR2	c10	-4.91466	4.60611	-3.59644	0.000349974	0.0285229	-0.491151	ryanodine receptor 2
L7	SYTL3	c10	-1.80091	7.44769	-3.49803	0.000504451	0.036369	-0.356142	synaptotagmin-like protein 3
L7	PREP	c10	-2.01246	7.15924	-3.9907	7.45704e-05	0.0107525	1.3552	prolyl endopeptidase
L7	RUNX2	c10	1.52885	8.02334	4.62866	4.86555e-06	0.00101339	3.69504	runt-related transcription factor 2
L7	JCHAIN	c10	-4.74867	5.29396	-3.53205	0.000444987	0.0333651	-0.63412	immunoglobulin J chain
L7	GRK2	c10	1.59952	7.34907	3.97172	8.02871e-05	0.0111209	1.19135	beta-adrenergic receptor kinase 1
L7	LOC770612	c10	1.33232	8.15369	4.06064	5.58611e-05	0.00910536	1.40089	interferon-induced transmembrane protein 3
L7	LRRC4C	c10	-4.62428	4.92733	-3.38309	0.000764864	0.0497837	-1.03991	leucine-rich repeat-containing protein 4C
L7	HSP90AA1	c10	-1.53037	9.49728	-5.22464	2.43899e-07	7.03366e-05	6.45838	heat shock protein HSP 90-alpha
L7	HSPA2	c10	-3.94576	6.88531	-3.79434	0.00016417	0.0166344	0.457401	heat shock 70 kDa protein
L7	GNG2	c10	1.78083	6.58227	3.62388	0.000315573	0.0275832	0.0444119	guanine nucleotide-binding protein G(I)/G(S)/G(O) subunit gamma-2
L7	STAT1	c10	2.16881	6.83745	4.89741	1.2595e-06	0.000337276	5.07729	signal transducer and activator of transcription 1-alpha/beta
L7	MAP3K2	c10	-2.15543	6.96203	-3.62279	0.000316884	0.0275832	0.103342	mitogen-activated protein kinase kinase kinase 2
L7	ZEB2	c10	1.71707	6.92163	3.73641	0.000211166	0.0208332	0.375776	zinc finger E-box-binding homeobox 2
L7	PRG4	c10	-2.55659	7.54121	-4.87885	2.17379e-06	0.000509346	4.61963	proteoglycan 4
L7	IRF1	c10	1.58142	7.18659	3.61803	0.000323729	0.0275832	-0.0392415	interferon regulatory factor 1
L7	ACTB	c10	0.526722	12.078	4.12714	4.20897e-05	0.00717246	0.865254	actin, cytoplasmic 1
L7	NUDT16L1	c10	1.38366	7.26565	3.3873	0.000765142	0.0497837	-0.859449	tudor-interacting repair regulator protein
L7	IGLL1	c10	-5.27605	8.07713	-8.10879	2.99466e-14	5.61348e-11	20.9149	Ig lambda chain V-1 region
L7	RAP1GAP2	c10	2.02746	5.99946	3.46742	0.000564223	0.0391717	-0.409007	rap1 GTPase-activating protein 2
L7	TOX2	c10	1.07198	8.63834	3.657	0.00027829	0.0254465	-0.170921	TOX high mobility group box family member 2
L7	LOC107054855	c10	1.1381	8.93227	4.22269	2.80041e-05	0.00552565	1.90633	corticoliberin
L7	UBE2V1	c10	1.5672	7.17636	3.68054	0.000254341	0.0238381	0.167177	ubiquitin-conjugating enzyme E2 variant 1
L7	PHC2	c10	1.83327	6.29088	3.72053	0.000218052	0.020961	0.377556	polyhomeotic-like protein 2
L7	GNLY	c10	0.932136	12.7571	9.19083	7.58988e-19	2.84545e-15	31.5776	granulysin
L7	RUNX3	c10	0.930874	9.09345	3.47276	0.000553333	0.0391405	-0.878728	runt-related transcription factor 3
L7	COL9A2	c10	-7.19623	5.59315	-6.34434	4.4877e-10	2.80407e-07	10.3201	collagen alpha-2(IX) chain
L7	HSPA8	c10	-1.60841	8.98906	-4.86754	1.45688e-06	0.000364124	4.83092	heat shock cognate 71 kDa protein
L7	ZBTB32	c10	2.6187	5.46454	3.5889	0.000360037	0.0287187	0.00469305	zinc finger and BTB domain-containing protein 16
L7	LOC101749378	c10	1.0004	8.73228	3.5043	0.000492967	0.0362379	-0.720582	rho GTPase-activating protein 30
L7	CCND3	c10	1.56799	7.23718	3.82829	0.000143603	0.0149546	0.665291	G1/S-specific cyclin-D3
L7	HSPB9	c10	-5.67777	6.6469	-5.36721	1.15881e-07	4.51969e-05	6.21123	heat shock protein beta-9
L7	MYO1F	c10	1.20763	7.83834	3.38114	0.000770193	0.0497837	-0.957061	unconventional myosin-If
L7	LOC107055358	c10	-7.6993	6.1044	-7.07609	4.27369e-12	4.00551e-09	14.2612	uncharacterized LOC729966 homolog
L7	FUS	c10	1.0209	10.7281	5.76634	1.31499e-08	7.04271e-06	8.90975	RNA-binding protein FUS
L7	OTX5	c10	-6.6543	5.13967	-5.36916	1.14406e-07	4.51969e-05	5.65258	cone-rod homeobox protein
L7	FRMD8	c10	0.60396	16.8403	10.3279	3.24306e-05	0.00578963	1.50239	FERM domain-containing protein 8
L7	LOC112530942	c10	-3.24019	8.54178	-7.14409	2.71582e-12	3.39387e-09	17.3382	NADH-ubiquinone oxidoreductase chain 1
L7	RPL17	c10	-1.14815	10.1374	-4.70037	3.2443e-06	0.000715464	3.86985	ribosomal protein 17-like
L7	UBE2R2	c10	-1.90115	7.74558	-3.94374	8.99839e-05	0.0112134	1.17053	ubiquitin-conjugating enzyme E2 R2
L7	LOC427439	c10	-1.08762	9.50289	-3.87645	0.000118458	0.0130617	0.585403	nipped-B-like protein
L7	FYB1	c10	-1.0608	9.69105	-3.96343	8.3058e-05	0.0111209	0.879819	FYN-binding protein 1
L7	RPL37	c10	-0.691966	11.0001	-3.60316	0.000342377	0.0285229	-0.729422	60S ribosomal protein L37
L7	NSA2	c10	-2.01513	8.58893	-5.29337	1.72864e-07	5.89152e-05	6.90319	ribosome biogenesis protein NSA2 homolog
L7	FCHO2	c10	-1.9491	7.78647	-4.03376	6.22011e-05	0.00971633	1.50719	F-BAR domain only protein 2
L7	TNPO1	c10	-1.61465	8.08434	-3.8375	0.000137877	0.0147686	0.720077	transportin-1
L7	RPS6	c10	-1.19064	10.437	-5.24751	2.16198e-07	6.75438e-05	6.40307	40S ribosomal protein S6
L7	GAK	c10	-1.69752	8.01704	-3.9375	9.2722e-05	0.0112134	1.09379	cyclin-G-associated kinase
L7	RPS23	c10	-0.927087	11.6216	-5.48723	1.20557e-07	4.51969e-05	6.77003	40S ribosomal protein S23
L7	COX1	c10	0.376591	13.3636	4.19134	3.2037e-05	0.00578963	0.786753	cytochrome c oxidase subunit I
L7	COX2	c10	0.344438	13.1062	3.54586	0.000422775	0.0323466	-1.57004	cytochrome c oxidase subunit II
L7	COX3	c10	0.577268	13.541	6.96651	8.80781e-12	6.6041e-09	15.3697	cytochrome c oxidase subunit III

## Sheet: Supp. Table 6
Supp. Table 6. L6-IM differential expression analysis results
Gene	Cluster	Log2 Fold Change	Average Expression	t-value	p-value	FDR	b-value	Gene_ID	Name
PRR5	r1	1.33309	8.51097	4.81511	5.35731e-05	0.0246503	1.93691	PRR5	proline-rich protein 5
RPS11	r1	-0.936028	10.2268	-4.35549	0.000181049	0.0416525	0.745863	RPS11	40S ribosomal protein S11
MAN1A1	r1	0.960838	9.97994	4.67234	7.82341e-05	0.0249946	1.56783	MAN1A1	mannosyl-oligosaccharide 1,2-alpha-mannosidase IA
RPS4Y1	r1	-0.986435	9.73005	-4.2448	0.000242483	0.0449066	0.493402	RPS4Y1	40S ribosomal protein S4
KCNQ1	r1	-1.7019	7.99244	-6.14029	1.65125e-06	0.00202609	5.12097	KCNQ1	potassium voltage-gated channel subfamily KQT member 1
CRIP1	r1	-1.12454	8.21634	-4.4534	0.000139744	0.0367427	1.06087	CRIP1	cysteine-rich protein 1
RPL29	r1	-1.04451	10.5861	-5.01233	3.17575e-05	0.0194832	2.38533	RPL29	60S ribosomal protein L29
IGLL1	r1	-2.73264	8.04849	-9.95411	2.11985e-10	7.80315e-07	12.7759	IGLL1	Ig lambda chain V-1 region
ROMO1	r1	-1.41089	7.85159	-5.12135	2.37935e-05	0.0186201	2.68804	ROMO1	reactive oxygen species modulator 1
LAPTM5	r1	-1.21903	8.16813	-4.657	8.14821e-05	0.0249946	1.56013	LAPTM5	lysosomal-associated transmembrane protein 5
COL9A2	r1	-4.81895	5.29897	-4.25708	0.000243991	0.0449066	-1.3306	COL9A2	collagen alpha-2(IX) chain
EEF2	r1	-0.906589	9.66955	-4.30298	0.000207981	0.0434956	0.642971	EEF2	elongation factor 2
LOC107055358	r1	-4.82629	6.17264	-4.71874	6.91756e-05	0.0249946	-0.542586	LOC107055358	uncharacterized LOC729966 homolog
LOC112530942	r1	-2.37203	8.35348	-8.79267	2.66063e-09	4.89689e-06	10.8427	LOC112530942	NADH-ubiquinone oxidoreductase chain 1
KLF9	r1	-1.45881	7.35776	-4.8252	5.21581e-05	0.0246503	1.95361	KLF9	Krueppel-like factor 9
ND1	r1	0.833754	11.308	4.71767	6.93723e-05	0.0249946	1.62135	ND1	NADH dehydrogenase subunit 1
COX1	r1	0.689768	12.9835	4.45511	0.000139116	0.0367427	0.843537	COX1	cytochrome c oxidase subunit I
COX2	r1	0.785537	12.7563	5.09828	2.52922e-05	0.0186201	2.51388	COX2	cytochrome c oxidase subunit II
ATP6	r1	0.68082	12.6866	4.2945	0.000212692	0.0434956	0.454701	ATP6	ATP synthase F0 subunit 6
CYTB	r1	0.813246	11.3758	4.39064	0.000164983	0.0404869	0.789318	CYTB	cytochrome b
SLC38A2	r3	-0.742195	9.75463	-4.18164	0.000269313	0.0421135	-0.132273	SLC38A2	sodium-coupled neutral amino acid transporter 2
BCAT1	r3	-1.00893	8.2585	-4.24497	0.000227351	0.0421135	0.241396	BCAT1	branched-chain-amino-acid aminotransferase, cytosolic
TRBV6-5	r3	-0.684952	10.2522	-4.17456	0.000274455	0.0421135	-0.226553	TRBV6-5	T cell receptor beta chain MC.7.G5
TOX	r3	-0.559685	11.7042	-4.66918	7.26639e-05	0.0200698	0.846833	TOX	thymocyte selection-associated high mobility group box protein TOX
RPS6KA2	r3	-1.24728	7.59854	-4.133	0.000306662	0.0445789	0.0898681	RPS6KA2	ribosomal protein S6 kinase alpha-2
IFNGR1	r3	-1.26593	8.38542	-5.77873	3.67415e-06	0.00338266	4.26131	IFNGR1	interferon gamma receptor 1
PREP	r3	-1.9222	7.40734	-6.22537	1.12588e-06	0.00155484	5.54199	PREP	prolyl endopeptidase
MYT1L	r3	-2.41053	5.58208	-4.35473	0.000169402	0.0389907	0.882323	MYT1L	LOW QUALITY PROTEIN: myelin transcription factor 1-like protein
MAP3K2	r3	-1.8061	6.67847	-4.96169	3.29956e-05	0.0130191	2.36799	MAP3K2	mitogen-activated protein kinase kinase kinase 2
PRG4	r3	-2.123	7.3378	-6.63114	3.90526e-07	0.00107863	6.56604	PRG4	proteoglycan 4
SLC9A9	r3	-1.00655	10.027	-5.5443	6.87559e-06	0.00449887	3.4548	SLC9A9	sodium/hydrogen exchanger 9
B2M	r3	-1.22647	7.93161	-4.75118	5.82415e-05	0.0200698	1.60793	B2M	beta-2-microglobulin
HSPA5	r3	-0.904612	8.42181	-4.20756	0.000251286	0.0421135	0.121959	HSPA5	endoplasmic reticulum chaperone BiP
COL9A2	r3	-5.69701	5.08525	-4.68124	7.03379e-05	0.0200698	0.450328	COL9A2	collagen alpha-2(IX) chain
LOC107055358	r3	-6.22	5.63479	-5.28308	1.38704e-05	0.00638501	1.4682	LOC107055358	uncharacterized LOC729966 homolog
OTX5	r3	-5.56471	4.0028	-4.22995	0.000236679	0.0421135	-0.379143	OTX5	cone-rod homeobox protein
LOC112530942	r3	-1.28453	8.21316	-5.48116	8.14422e-06	0.00449887	3.50415	LOC112530942	NADH-ubiquinone oxidoreductase chain 1
ATP8	r3	-1.60756	6.37811	-4.1821	0.000268984	0.0421135	0.378043	ATP8	ATP synthase F0 subunit 8
ND6	r3	0.469715	12.6956	4.59547	8.8639e-05	0.0222564	0.48082	ND6	NADH dehydrogenase subunit 6
LOC100858131	r4	-6.64746	4.21128	-4.61837	3.9036e-06	0.00134434	3.70997	LOC100858131	uncharacterized protein LOC100858131
RYR2	r4	-5.265	4.9641	-3.71442	0.000204497	0.0398058	0.416106	RYR2	ryanodine receptor 2
ZC3H12D	r4	-3.36601	7.02246	-4.18403	2.88202e-05	0.00758987	2.20521	ZC3H12D	probable ribonuclease ZC3H12D
PREP	r4	-4.30659	7.1557	-5.00626	5.62014e-07	0.00022874	5.81702	PREP	prolyl endopeptidase
MYT1L	r4	-7.5469	5.92144	-6.11314	1.22084e-09	6.073e-07	10.9674	MYT1L	LOW QUALITY PROTEIN: myelin transcription factor 1-like protein
ZC3H12B	r4	-8.23807	5.30273	-6.34675	4.98854e-10	3.72228e-07	11.6521	ZC3H12B	probable ribonuclease ZC3H12B
LRP2	r4	-5.82159	4.16235	-4.06815	4.76698e-05	0.0118565	1.6149	LRP2	low-density lipoprotein receptor-related protein 2
PRG4	r4	-7.78545	7.3661	-8.20317	2.74741e-12	5.51938e-09	17.1953	PRG4	proteoglycan 4
UBFD1	r4	-4.36704	6.35131	-4.4822	7.44896e-06	0.00222327	3.4331	UBFD1	ubiquitin domain-containing protein UBFD1
CBX2	r4	-6.0166	4.20591	-3.96642	7.33401e-05	0.0169298	1.20884	CBX2	chromobox protein homolog 2
COL9A2	r4	-8.37819	5.32816	-6.95463	3.69849e-12	5.51938e-09	16.2178	COL9A2	collagen alpha-2(IX) chain
LOC107055358	r4	-8.5414	6.05578	-7.36344	1.89658e-13	8.49099e-10	19.0101	LOC107055358	uncharacterized LOC729966 homolog
OTX5	r4	-8.70563	4.72858	-6.77663	1.2814e-11	1.43421e-08	14.9098	OTX5	cone-rod homeobox protein
LOC112530942	r4	-3.53756	7.57851	-4.64693	3.40115e-06	0.00126891	4.15589	LOC112530942	NADH-ubiquinone oxidoreductase chain 1
UBAP2L2	r4	-8.60953	4.34236	-4.49114	7.1954e-06	0.00222327	2.6631	UBAP2L2	ubiquitin-associated protein 2
LOC100858742	r4	-9.01765	4.71468	-6.27474	3.75211e-10	3.35964e-07	11.5679	LOC100858742	uncharacterized protein C18orf25
HINTW	r4	-7.85653	4.29248	-4.30693	1.6671e-05	0.00466477	2.12766	HINTW	histidine triad nucleotide binding protein W
LOC427025	r4	-10.4539	4.62156	-6.06968	1.73269e-09	7.75727e-07	9.61143	LOC427025	nipped-B homolog-like
LOC374195	r4	-7.26811	4.51209	-3.938	9.24006e-05	0.0196989	0.80004	LOC374195	chromodomain-helicase-DNA-binding protein 1
LOC427010	r4	-11.1321	4.74071	-6.48226	1.14326e-09	6.073e-07	10.0481	LOC427010	zinc finger RNA-binding protein
SPIN1L	r4	-10.9799	4.92615	-6.56848	7.28142e-10	4.65699e-07	10.5277	SPIN1L	spindlin-W
LOC121108210	r4	-8.10617	4.182	-3.87671	0.000106382	0.0216488	0.46471	LOC121108210	uncharacterized protein LOC121108210
IL7R	r4	-3.9817	6.48303	-3.95912	7.56299e-05	0.0169298	1.362	IL7R	interleukin-7 receptor subunit alpha
RPS20	r5	1.28503	10.38	3.88274	0.000110661	0.0229954	0.972093	RPS20	40S ribosomal protein S20
HSP90AA1	r5	-1.72278	8.40836	-4.07342	5.13138e-05	0.016114	1.71599	HSP90AA1	heat shock protein HSP 90-alpha
CD74	r5	-1.29039	10.0198	-4.26292	2.22571e-05	0.0115626	2.40493	CD74	HLA class II histocompatibility antigen gamma chain
HNRNPH1	r5	-1.64773	8.28456	-3.71862	0.000212426	0.036785	0.460256	HNRNPH1	heterogeneous nuclear ribonucleoprotein H
BLB1	r5	-1.98025	8.13971	-4.02353	6.20367e-05	0.016114	1.52307	BLB1	Major histocompatibility complex class II beta chain BLB1, (similar to HLA class II, D beta chain)
LOC112530942	r5	-2.45003	8.51309	-5.29337	1.50191e-07	0.000156049	6.88812	LOC112530942	NADH-ubiquinone oxidoreductase chain 1
IL2RA	r6	-1.83373	6.01031	-4.51	1.73763e-05	0.00344467	2.70423	IL2RA	interleukin-2 receptor subunit alpha
NAV3	r6	1.09641	6.49719	3.83753	0.000217808	0.0196265	0.42876	NAV3	neuron navigator 3
HIST1H2A4L4	r6	1.39375	5.72386	3.67032	0.000387496	0.0290974	-0.0117692	HIST1H2A4L4	histone H2A-IV
AKR1B1	r6	-1.30163	5.87289	-3.47613	0.000748721	0.0439389	-0.587259	AKR1B1	aldo-keto reductase family 1, member B10 (aldose reductase)
PDE3A	r6	1.63604	5.87748	4.72756	7.73901e-06	0.00259473	3.49348	PDE3A	cGMP-inhibited 3',5'-cyclic phosphodiesterase A
SLC2A14	r6	0.763007	7.74522	3.46376	0.000780165	0.0440136	-0.876286	SLC2A14	solute carrier family 2, facilitated glucose transporter member 3
IL18R1	r6	1.0754	8.12045	4.00884	0.000602171	0.0397915	-0.385686	IL18R1	interleukin-18 receptor 1
KLF12	r6	0.668681	9.22756	3.5159	0.000655507	0.0413939	-0.818095	KLF12	Krueppel-like factor 12
LOC429682	r6	0.719836	9.93726	3.85568	0.000204212	0.0187421	0.23691	LOC429682	GTPase IMAP family member 7
ITGB1	r6	0.964582	8.43858	4.69801	8.89222e-06	0.00264367	3.25016	ITGB1	integrin beta-1
CDK6	r6	0.97759	7.18092	3.9501	0.000144028	0.0144218	0.751783	CDK6	cyclin-dependent kinase 6
TOMM7	r6	-0.716816	8.72279	-3.52769	0.000633806	0.0407941	-0.752061	TOMM7	mitochondrial import receptor subunit TOM7 homolog
CCR5	r6	1.9685	5.44287	4.58438	1.2956e-05	0.00291864	2.92326	CCR5	C-C chemokine receptor type 5
TARP	r6	-1.07715	8.55767	-5.06669	2.15577e-06	0.00128592	4.61612	TARP	TCR gamma alternate reading frame protein
NFATC1	r6	0.873885	8.31879	4.18836	6.05957e-05	0.00811654	1.44838	NFATC1	nuclear factor of activated T-cells, cytoplasmic 1
LOC121106455	r6	1.04664	8.52802	5.12048	1.48114e-06	0.00122342	4.94483	LOC121106455	ataxin-1
BASP1	r6	-1.5625	6.74473	-4.68538	2.66787e-05	0.00440732	2.4728	BASP1	brain acid soluble protein 1 homolog
LCLAT1	r6	0.827539	7.45144	3.48199	0.000734252	0.0438428	-0.776221	LCLAT1	lysocardiolipin acyltransferase 1
EML4	r6	1.09718	7.58067	4.81685	5.08608e-06	0.00210055	3.82507	EML4	echinoderm microtubule-associated protein-like 4
SLC22A3	r6	-1.24169	5.89069	-3.50258	0.000685436	0.0414271	-0.521041	SLC22A3	solute carrier family 22 member 3
SYTL3	r6	1.03008	6.27119	3.45043	0.000821008	0.0452102	-0.752644	SYTL3	synaptotagmin-like protein 3
IFNGR1	r6	-1.09016	6.87135	-4.07331	9.17916e-05	0.0108314	1.19898	IFNGR1	interferon gamma receptor 1
L3MBTL3	r6	1.33352	6.3095	4.52352	1.64766e-05	0.00340243	2.80242	L3MBTL3	lethal(3)malignant brain tumor-like protein 3
PREP	r6	-2.10028	7.12837	-5.52207	0.00012128	0.013357	1.46042	PREP	prolyl endopeptidase
RUNX2	r6	0.82043	7.8103	3.6327	0.00045553	0.0318543	-0.376615	RUNX2	runt-related transcription factor 2
SLBP	r6	1.65137	5.39279	3.47418	0.000753592	0.0439389	-0.59576	SLBP	histone RNA hairpin-binding protein
CD6	r6	1.00791	7.49185	4.32612	3.93249e-05	0.00573218	1.92078	CD6	T-cell differentiation antigen CD6
SDHAF2	r6	1.07467	6.57206	3.91079	0.00016598	0.0158192	0.663025	SDHAF2	succinate dehydrogenase assembly factor 2, mitochondrial
LDHA	r6	0.920058	7.21382	3.72988	0.000315124	0.0250413	0.0221336	LDHA	L-lactate dehydrogenase A chain
KCNQ1	r6	-2.30396	6.95774	-4.67778	0.00049039	0.0332928	0.149607	KCNQ1	potassium voltage-gated channel subfamily KQT member 1
BATF	r6	1.0607	6.92488	4.22896	5.13234e-05	0.00719259	1.70777	BATF	basic leucine zipper transcriptional factor ATF-like
ZMIZ1	r6	-1.02182	6.86601	-3.53194	0.000621111	0.040503	-0.509769	ZMIZ1	zinc finger MIZ domain-containing protein 1
LDB1	r6	-0.984978	7.74574	-4.41176	2.54933e-05	0.00435672	2.30574	LDB1	LIM domain-binding protein 1
HDAC4	r6	0.736993	8.44432	3.62815	0.000447978	0.0318543	-0.425097	HDAC4	histone deacetylase 4
STAT1	r6	1.82303	6.6243	4.91975	0.000141239	0.0144218	1.19361	STAT1	signal transducer and activator of transcription 1-alpha/beta
HSPD1	r6	-0.81836	7.70158	-3.61257	0.000472503	0.032524	-0.40171	HSPD1	60 kDa heat shock protein, mitochondrial
MAP3K2	r6	-1.54134	6.58745	-4.83872	6.36653e-06	0.00242712	3.70494	MAP3K2	mitogen-activated protein kinase kinase kinase 2
GTDC1	r6	0.749185	8.17532	3.62602	0.000451259	0.0318543	-0.412548	GTDC1	glycosyltransferase-like domain-containing protein 1
C10H15ORF48	r6	0.98952	6.67673	3.72952	0.000318322	0.0250413	0.0473313	C10H15ORF48	normal mucosa of esophagus-specific gene 1
MCTP2	r6	1.89054	6.32413	6.31073	8.08787e-09	1.33612e-05	9.86299	MCTP2	multiple C2 and transmembrane domain-containing protein 2
LOC100858381	r6	1.88182	5.53931	3.88492	0.00081299	0.0452102	-0.470413	LOC100858381	uncharacterized protein LOC100858381
RPL29	r6	-0.648145	10.9191	-3.63787	0.000456347	0.0318543	-0.550616	RPL29	60S ribosomal protein L29
GBP4L	r6	0.86602	7.73788	3.92298	0.000158853	0.0154368	0.588516	GBP4L	guanylate-binding protein 4
LOC112533358	r6	-1.06183	7.96281	-4.6546	1.10971e-05	0.00274986	3.09778	LOC112533358	coiled-coil domain-containing glutamate-rich protein 1-like
RNF130	r6	-0.826331	7.86773	-3.74039	0.000303764	0.0246796	-0.00626895	RNF130	E3 ubiquitin-protein ligase RNF130
CORO1C	r6	-0.772406	7.79333	-3.50805	0.000672993	0.0413939	-0.74029	CORO1C	coronin-1C
IGLL1	r6	-2.40134	7.64839	-6.48468	2.28622e-05	0.0040466	3.00989	IGLL1	Ig lambda chain V-1 region
TAP1	r6	1.08577	8.34503	5.10494	2.23017e-06	0.00128592	4.59878	TAP1	antigen peptide transporter 1
TAP2	r6	0.750272	8.57173	3.67856	0.000379802	0.0289584	-0.277854	TAP2	antigen peptide transporter 2
BF2	r6	0.672272	9.45837	3.46792	0.000781517	0.0440136	-0.984734	BF2	Major histocompatibility complex class I antigen BF2
ENTPD8L1	r6	1.25985	5.55071	3.40961	0.000933082	0.0497242	-0.782171	ENTPD8L1	ectonucleoside triphosphate diphosphohydrolase 8
TEX14	r6	1.12157	8.10073	5.3759	4.84937e-07	0.000600837	6.02117	TEX14	inactive serine/threonine-protein kinase TEX14
KSR1	r6	1.45388	5.92408	4.51007	2.03862e-05	0.00374201	2.6298	KSR1	kinase suppressor of Ras 1
TOX2	r6	0.913594	8.2916	4.38887	2.82885e-05	0.0045225	2.16438	TOX2	TOX high mobility group box family member 2
WASF2	r6	-1.1954	6.35226	-3.74075	0.00030338	0.0246796	0.175937	WASF2	wiskott-Aldrich syndrome protein family member 2
RUNX3	r6	0.736088	8.02306	3.43312	0.000892918	0.0481011	-1.03206	RUNX3	runt-related transcription factor 3
STMN1	r6	-0.894201	9.08015	-4.60822	1.1786e-05	0.00278149	2.96045	STMN1	stathmin
IFI27L2	r6	1.53466	5.90832	4.31311	3.84929e-05	0.00573218	2.04117	IFI27L2	interferon alpha-inducible protein 27, mitochondrial
COL9A2	r6	-4.41643	4.89783	-3.82184	0.000249892	0.0221154	-1.01925	COL9A2	collagen alpha-2(IX) chain
ARHGEF12	r6	-1.11325	7.04672	-3.99445	0.00012967	0.0139705	0.895368	ARHGEF12	rho guanine nucleotide exchange factor 12
PIM1	r6	1.35842	6.28099	4.67386	9.06826e-06	0.00264367	3.35176	PIM1	serine/threonine-protein kinase pim-1
RASSF5	r6	-1.04104	6.41968	-3.4393	0.000846067	0.0460781	-0.765779	RASSF5	ras association domain-containing protein 5
LOC769232	r6	-0.726039	9.28921	-3.75878	0.000284822	0.0239531	-0.0356973	LOC769232	Ig heavy chain Mem5-like
IFI35	r6	0.849534	7.38224	3.64463	0.000423339	0.0313144	-0.28237	IFI35	interferon-induced 35 kDa protein
LOC107055358	r6	-4.71879	5.87981	-5.02157	2.59467e-06	0.00128592	2.3961	LOC107055358	uncharacterized LOC729966 homolog
FUS	r6	0.632274	10.2701	3.50648	0.000676534	0.0413939	-0.896547	FUS	RNA-binding protein FUS
OTX5	r6	-5.02368	4.00987	-4.37112	3.06502e-05	0.00474694	0.113369	OTX5	cone-rod homeobox protein
LOC112530942	r6	-2.59839	7.21838	-9.26155	3.51179e-15	1.74044e-11	23.5791	LOC112530942	NADH-ubiquinone oxidoreductase chain 1
SETBP1	r6	0.994647	8.67916	5.00159	2.3753e-06	0.00128592	4.48805	SETBP1	SET-binding protein
PIK3C3	r6	1.14086	6.11206	3.46669	0.000772621	0.0440136	-0.65347	PIK3C3	phosphatidylinositol 3-kinase catalytic subunit type 3
UBAP2	r6	1.21243	6.92683	3.86931	0.000663105	0.0413939	-0.421326	UBAP2	ubiquitin-associated protein 2
VCP	r6	0.901855	7.11377	3.75845	0.000285156	0.0239531	0.106239	VCP	transitional endoplasmic reticulum ATPase
TROJANZ	r6	1.46071	6.08499	4.85269	4.39316e-06	0.00197932	4.0198	TROJANZ	sushi domain containing 1
PTGER4	r6	2.42535	4.85551	3.71037	0.000337285	0.0261185	-0.161365	PTGER4	prostaglandin E2 receptor EP4 subtype
IL6ST	r6	1.41891	5.95855	4.23807	7.54743e-05	0.00935127	1.47366	IL6ST	interleukin-6 receptor subunit beta
PDE4D	r6	1.61085	7.64159	6.69004	2.29794e-09	5.6943e-06	11.1597	PDE4D	cAMP-specific 3',5'-cyclic phosphodiesterase 4D
ZSWIM6	r6	1.06498	7.3102	4.63237	1.07053e-05	0.00274986	3.13822	ZSWIM6	zinc finger SWIM domain-containing protein 6
AP3B1	r6	0.903009	7.3551	3.87403	0.000189375	0.0177083	0.460263	AP3B1	AP-3 complex subunit beta-1
IQGAP2	r6	0.819676	8.56388	4.06267	9.54651e-05	0.0110029	1.00604	IQGAP2	ras GTPase-activating-like protein IQGAP2
KLF9	r6	-1.50958	6.27538	-4.55939	1.43036e-05	0.00308211	2.93541	KLF9	Krueppel-like factor 9
CDC42SE2	r6	1.00978	8.51418	4.78284	7.85331e-06	0.00259473	3.39899	CDC42SE2	CDC42 small effector protein 2
ST8SIA4	r6	0.772174	8.10213	3.58564	0.000546996	0.0366339	-0.576912	ST8SIA4	CMP-N-acetylneuraminate-poly-alpha-2,8-sialyltransferase
MCTP1	r6	1.67845	6.19371	4.56689	0.00013502	0.0142375	1.12917	MCTP1	multiple C2 and transmembrane domain-containing protein 1
RASA1	r6	0.873181	8.25401	4.22424	5.22464e-05	0.00719259	1.58398	RASA1	ras GTPase-activating protein 1
MSH3	r6	1.65259	5.76499	3.95598	0.000145498	0.0144218	0.843152	MSH3	DNA mismatch repair protein Msh3
SNX24	r6	2.34255	5.37247	4.54212	1.91044e-05	0.00364159	2.46827	SNX24	sorting nexin-24
ZCCHC7	r6	1.39445	6.98803	5.23087	1.07751e-06	0.00106802	5.33337	ZCCHC7	zinc finger CCHC domain-containing protein 7
ND1	r6	0.648762	12.1567	4.15104	6.87768e-05	0.00873994	1.13754	ND1	NADH dehydrogenase subunit 1
COX1	r6	0.657113	13.3746	4.63257	1.06966e-05	0.00274986	2.8383	COX1	cytochrome c oxidase subunit I
COX2	r6	0.570361	13.4151	4.02039	0.000111507	0.0125597	0.60495	COX2	cytochrome c oxidase subunit II
ATP6	r6	0.590084	13.2188	4.09307	8.53258e-05	0.010314	0.871926	ATP6	ATP synthase F0 subunit 6
COX3	r6	0.562862	14.016	4.17408	6.30967e-05	0.00822914	1.1055	COX3	cytochrome c oxidase subunit III
ND6	r6	0.547364	13.1058	3.77709	0.00026708	0.0232219	-0.200313	ND6	NADH dehydrogenase subunit 6
LOC100858131	r7	-3.74832	4.51289	-4.79153	1.47576e-05	0.00507662	2.75321	LOC100858131	uncharacterized protein LOC100858131
SPRTN	r7	6.08631	3.97871	4.37174	6.09921e-05	0.0137176	0.504011	SPRTN	DNA-dependent metalloprotease SPRTN
ZC3H12D	r7	-1.6407	7.74692	-4.47094	4.37937e-05	0.0127473	1.89012	ZC3H12D	probable ribonuclease ZC3H12D
PREP	r7	-2.80408	6.71133	-4.19614	0.000110363	0.0215617	1.14893	PREP	prolyl endopeptidase
MYT1L	r7	-4.30333	5.58628	-4.75584	6.16278e-05	0.0137176	1.61802	MYT1L	LOW QUALITY PROTEIN: myelin transcription factor 1-like protein
PLACL2	r7	0.71791	11.9826	4.16723	0.000119661	0.0215617	0.354216	PLACL2	PLAC8 like 2
LCORL	r7	-2.10179	6.8413	-4.06401	0.000167319	0.0282373	0.779337	LCORL	ligand-dependent nuclear receptor corepressor-like protein
LDB1	r7	-1.39489	7.9093	-3.95637	0.00023645	0.0344126	0.297644	LDB1	LIM domain-binding protein 1
IKZF2	r7	-1.89523	7.73097	-4.26192	0.000177088	0.0282373	0.724621	IKZF2	zinc finger protein Helios
LRP2	r7	-3.25848	4.421	-3.90879	0.000292531	0.0409977	0.240334	LRP2	low-density lipoprotein receptor-related protein 2
UBFD1	r7	-2.79773	6.06973	-3.81381	0.000371474	0.047638	0.0605323	UBFD1	ubiquitin domain-containing protein UBFD1
IGLL1	r7	-3.27014	6.93677	-4.2249	0.000179095	0.0282373	0.75925	IGLL1	Ig lambda chain V-1 region
MHCY7	r7	2.30592	6.10552	4.38127	5.90878e-05	0.0137176	1.72574	MHCY7	major histocompatibility complex-Y, class I heavy chain, 7
DDX5	r7	-0.91682	10.3009	-4.16864	0.000119114	0.0215617	0.574707	DDX5	probable ATP-dependent RNA helicase DDX5
POLDIP2	r7	2.73113	5.45946	3.80621	0.000380451	0.047638	0.0448053	POLDIP2	polymerase delta-interacting protein 2
GNLY	r7	1.39769	10.5749	6.39853	4.89421e-08	4.62993e-05	8.16401	GNLY	granulysin
COL9A2	r7	-5.3985	5.42633	-7.09996	3.83121e-09	4.83244e-06	9.74422	COL9A2	collagen alpha-2(IX) chain
S100A10	r7	2.5357	6.25291	5.04451	6.15454e-06	0.00279051	3.79289	S100A10	protein S100-A10
LOC107055358	r7	-5.58793	6.10165	-7.52817	8.10666e-10	3.06756e-06	11.0627	LOC107055358	uncharacterized LOC729966 homolog
OTX5	r7	-4.07	4.96046	-5.04294	7.06679e-06	0.00279051	3.40195	OTX5	cone-rod homeobox protein
LOC112530942	r7	-2.84181	7.90629	-7.12973	3.4385e-09	4.83244e-06	10.8543	LOC112530942	NADH-ubiquinone oxidoreductase chain 1
NXF1	r7	2.07807	6.03428	3.82003	0.000364273	0.047638	0.088592	NXF1	nuclear RNA export factor 1
LOC100858742	r7	-3.52306	4.10216	-4.011	0.000225535	0.0341371	0.437109	LOC100858742	uncharacterized protein C18orf25
LOC374195	r7	-3.491	4.1645	-3.81912	0.000418747	0.0480164	-0.0940678	LOC374195	chromodomain-helicase-DNA-binding protein 1
ATP5F1AZ	r7	2.08859	7.19007	5.16879	3.98719e-06	0.00251458	4.19298	ATP5F1AZ	ATP synthase subunit alpha, mitochondrial
HMGCR	r7	1.1556	8.39977	3.78274	0.000409505	0.0480164	-0.323572	HMGCR	3-hydroxy-3-methylglutaryl-Coenzyme A reductase
RPS6	r7	1.05758	11.0871	5.05897	6.6914e-06	0.00279051	3.30604	RPS6	40S ribosomal protein S6
SPTLC1	r7	2.76203	5.83914	4.61474	2.69696e-05	0.00850441	2.41308	SPTLC1	serine palmitoyltransferase 1
RPS23	r7	0.897573	12.5976	5.57235	1.09781e-06	0.000830823	4.86167	RPS23	40S ribosomal protein S23
TOMM5	r7	1.44219	8.24455	3.97958	0.000390269	0.047638	-0.147007	TOMM5	mitochondrial import receptor subunit TOM5 homolog
COX1	r7	0.599526	12.3	3.76409	0.000434102	0.048313	-0.93714	COX1	cytochrome c oxidase subunit I
COX2	r7	0.673359	12.2371	4.17851	0.000115335	0.0215617	0.349621	COX2	cytochrome c oxidase subunit II
ATP6	r7	0.807698	12.1433	4.99251	7.37451e-06	0.00279051	3.03785	ATP6	ATP synthase F0 subunit 6
COX3	r7	0.664778	12.6789	4.42198	5.15893e-05	0.0137176	1.05656	COX3	cytochrome c oxidase subunit III
LOC112530942	r8	-2.85694	7.87546	-8.97246	2.20898e-08	0.000104573	6.88408	LOC112530942	NADH-ubiquinone oxidoreductase chain 1
LOC112530942	r9	-2.85161	8.28104	-5.47606	1.41753e-05	0.037848	2.26258	LOC112530942	NADH-ubiquinone oxidoreductase chain 1
TMSB15B	r10	0.810824	13.0182	4.20125	0.000335979	0.0291342	-0.357536	TMSB15B	thymosin beta-15B
LOC422643	r10	-5.10097	6.37715	-4.25644	0.000263447	0.0266521	-0.298923	LOC422643	uncharacterized protein LOC422643
JCHAIN	r10	-5.31315	8.46241	-4.271	0.000253789	0.0266521	-0.246891	JCHAIN	immunoglobulin J chain
LOC121106627	r10	4.02734	7.27166	4.39043	0.000186731	0.0266521	0.460187	LOC121106627	guanylate-binding protein 1-like
GPX1	r10	-0.980462	11.0995	-4.54228	0.000126356	0.025566	0.737566	GPX1	glutathione peroxidase 1
GNLY	r10	3.59114	8.13191	5.18724	3.99856e-05	0.0242713	2.18518	GNLY	granulysin
FRMD8	r10	-0.884363	10.7231	-4.04259	0.000455565	0.034566	-0.465185	FRMD8	FERM domain-containing protein 8
SELENOP1	r10	-1.09548	10.698	-4.61749	0.000104123	0.025566	0.980901	SELENOP1	selenoprotein P

## Sheet: Supp.Table 7
Supp. Table 7. L7-IM differential expression analysis results
Gene	Cluster	Log2 Fold Change	Average Expression	t-value	p-value	FDR	b-value	Name
LMF2	s1	1.68512	5.64705	3.32586	0.00175891	0.0164009	-1.49471	lipase maturation factor 2
NCAPH2	s1	3.88871	3.77864	5.07962	7.01906e-06	0.000214527	3.65404	condensin-2 complex subunit H2
UBE2H	s1	-1.46782	7.88561	-3.69841	0.000586679	0.00701647	-0.646702	ubiquitin-conjugating enzyme E2 H
NET1	s1	2.63247	3.68975	3.06779	0.00364053	0.0287288	-1.89634	neuroepithelial cell-transforming gene 1 protein
ATP5C1	s1	1.41548	7.10401	3.60059	0.000786678	0.00876208	-0.936756	ATP synthase subunit gamma, mitochondrial
GATA3	s1	-1.33903	7.5541	-3.16632	0.00276728	0.0237081	-2.04492	GATA-binding factor 3
CELF2	s1	-0.766543	9.77991	-2.85247	0.00652549	0.0446624	-3.24923	CUGBP Elav-like family member 2
PHTF2	s1	-2.61712	6.91501	-5.07691	7.08303e-06	0.000215627	3.67208	protein PHTF2
DNAJC2	s1	1.76755	6.56919	4.0338	0.000213168	0.0031277	0.331878	dnaJ homolog subfamily C member 2
KMT2E	s1	-1.16476	8.32779	-3.19836	0.0025288	0.0220326	-2.09739	inactive histone-lysine N-methyltransferase 2E
COG5	s1	-1.21871	7.18797	-2.83128	0.00690271	0.046432	-2.87254	conserved oligomeric Golgi complex subunit 5
NDUFA5	s1	1.51995	6.6269	3.60918	0.000766787	0.00860903	-0.855081	NADH dehydrogenase [ubiquinone
LSM8	s1	3.13901	5.11872	5.89378	4.6965e-07	2.5742e-05	6.24232	LSM8 homolog, U6 small nuclear RNA associated
SLC38A2	s1	-1.63616	7.95625	-4.25915	0.000102872	0.00177252	0.98208	sodium-coupled neutral amino acid transporter 2
LLPH	s1	1.49596	7.26043	3.8599	0.000358882	0.00474589	-0.220976	protein LLP homolog
IFNG	s1	3.63063	2.68406	3.37796	0.00151346	0.0145725	-1.13085	interferon gamma
CCT2	s1	1.9336	6.81283	4.77784	1.91226e-05	0.000464614	2.60288	T-complex protein 1 subunit beta
E2F7	s1	5.07928	2.64965	5.6627	9.79813e-07	4.68728e-05	5.25389	transcription factor E2F7
PPP1R12A	s1	-1.01941	8.83933	-3.10497	0.00328432	0.0268269	-2.43481	protein phosphatase 1 regulatory subunit 12A
RPS16	s1	-0.527622	11.5628	-3.12879	0.00307359	0.0255646	-2.96879	40S ribosomal protein S16
BTG1	s1	-1.8193	9.58671	-6.08114	2.34695e-07	1.48643e-05	6.67824	protein BTG1
NUDT4	s1	2.47213	3.38429	2.83658	0.00680646	0.0460258	-2.40998	diphosphoinositol polyphosphate phosphohydrolase 2
UBE2N	s1	1.5953	6.65264	3.73091	0.000531795	0.00652808	-0.506952	ubiquitin-conjugating enzyme E2 N
SNRPF	s1	2.91846	7.82501	8.58776	5.5575e-11	2.25283e-08	14.931	small nuclear ribonucleoprotein F
TMPO	s1	1.71347	6.66883	4.13811	0.000150966	0.00241232	0.660766	thymopoietin
SLC25A3	s1	1.0743	7.84195	2.98397	0.00458118	0.0340253	-2.65759	phosphate carrier protein, mitochondrial
ACTR6	s1	2.12141	6.04203	4.61995	3.21065e-05	0.000686901	2.18583	actin-related protein 6
LOC427882	s1	2.84961	5.20404	5.35964	2.73843e-06	0.000106522	4.56611	histone H1
HIST1H4I	s1	2.84468	4.09581	4.01345	0.000227078	0.0032937	0.51724	histone H4
HIST1H103	s1	1.89984	7.45302	4.83081	1.66108e-05	0.000422232	2.69144	histone H1.03
EMP1	s1	-1.57279	6.16049	-2.79869	0.00752265	0.0494364	-2.74459	epithelial membrane protein 1
RRP7A	s1	2.64277	4.25684	3.95816	0.000265016	0.00373153	0.370049	ribosomal RNA-processing protein 7 homolog A
NDUFA6	s1	1.40505	6.51193	3.17919	0.00266902	0.0230457	-1.99689	NADH dehydrogenase [ubiquinone
SMDT1	s1	1.37744	6.16097	2.83522	0.0068312	0.0461181	-2.76921	essential MCU regulator, mitochondrial
SNU13	s1	2.57147	5.68261	5.33799	2.9461e-06	0.00011289	4.4859	NHP2-like protein 1
PHF5A	s1	1.6107	5.54882	2.91845	0.00550937	0.0390729	-2.5491	PHD finger-like domain-containing protein 5A
RANGAP1	s1	1.36092	6.68521	3.02623	0.00408166	0.0311257	-2.39414	ran GTPase-activating protein 1
ST13P5	s1	1.63441	5.22668	2.87036	0.00622196	0.0432115	-2.56106	hsc70-interacting protein
TNRC6B	s1	-1.24847	9.32756	-4.04404	0.000202833	0.00301035	0.137166	trinucleotide repeat-containing gene 6B protein
TOMM22	s1	1.83891	6.88382	4.44632	5.64353e-05	0.00108126	1.5839	mitochondrial import receptor subunit TOM22 homolog
DDX17	s1	-1.28391	8.53714	-3.30735	0.00187482	0.0171903	-1.82635	probable ATP-dependent RNA helicase DDX17
POLR2F	s1	1.23921	6.82712	2.88236	0.00602571	0.041962	-2.77014	DNA-directed RNA polymerases I, II, and III subunit RPABC2
LGALS1A	s1	3.01727	5.01367	5.17274	5.13809e-06	0.000166275	3.99198	beta-galactoside-binding lectin
TXN2	s1	2.22197	5.5963	4.39561	6.64594e-05	0.00124543	1.55352	thioredoxin, mitochondrial
MYH9	s1	-0.721768	10.0562	-2.98503	0.00456795	0.0339926	-3.00043	myosin-9
MCM5	s1	2.9768	5.46646	5.14301	7.40533e-06	0.000222691	3.65276	DNA replication licensing factor MCM5
HSP90B1	s1	1.60956	7.6259	4.16356	0.00015318	0.00242756	0.532584	endoplasmin
LOC100858131	s1	-4.6438	3.83274	-4.45182	5.54413e-05	0.00106752	1.65013	uncharacterized protein LOC100858131
MRPS33	s1	2.15047	6.02812	4.39848	6.73785e-05	0.00125775	1.4981	28S ribosomal protein S33, mitochondrial
SSBP1	s1	1.76083	7.24333	4.6897	2.55521e-05	0.000578831	2.28882	single-stranded DNA-binding protein, mitochondrial
DGKI	s1	2.2888	3.95715	2.86062	0.00638558	0.0439515	-2.38681	diacylglycerol kinase iota
C7orf73	s1	1.67901	6.56558	3.88477	0.00033246	0.00446917	-0.0560637	short transmembrane mitochondrial protein 1
IL17RA	s1	-2.92492	4.8556	-3.35548	0.00161507	0.0153761	-1.18463	interleukin-17 receptor A
BID	s1	2.02941	4.80284	3.27776	0.00201875	0.0181429	-1.49847	BH3-interacting domain death agonist
MICAL3	s1	-2.50784	4.69927	-3.26467	0.00209551	0.0187452	-1.43734	F-actin-monooxygenase MICAL3
USP41	s1	1.97183	5.57055	3.70922	0.000567839	0.00683294	-0.419598	ubl carboxyl-terminal hydrolase 18
ST8SIA1	s1	-1.85539	5.88889	-2.94372	0.00510962	0.0370219	-2.32724	alpha-N-acetylneuraminide alpha-2,8-sialyltransferase
LDHB	s1	3.0148	7.73958	8.7673	3.0985e-11	1.32581e-08	15.5065	L-lactate dehydrogenase B chain
INTS13	s1	1.33494	6.78487	3.13651	0.0030081	0.02513	-2.13429	integrator complex subunit 13
STK38L	s1	-1.88068	6.7294	-3.75548	0.000493632	0.006162	-0.33352	serine/threonine-protein kinase 38-like
SAMM50	s1	1.6808	5.37378	2.95618	0.0049402	0.0361343	-2.37314	sorting and assembly machinery component 50 homolog
PRR5	s1	-1.29705	7.46434	-3.05527	0.0037685	0.0292886	-2.32193	proline-rich protein 5
NUP50	s1	1.78904	5.67997	3.51178	0.00102365	0.0107122	-1.00543	nuclear pore complex protein Nup50
MRPL51	s1	1.67067	7.5689	4.70484	2.43134e-05	0.000562348	2.30713	39S ribosomal protein L51, mitochondrial
GAPDH	s1	2.54105	10.1494	11.5061	2.97916e-14	3.27793e-11	22.3005	glyceraldehyde-3-phosphate dehydrogenase
CD4	s1	-2.27887	6.22921	-3.89372	0.000323425	0.00438204	0.14917	T-cell surface glycoprotein CD4
CDCA3	s1	4.71071	4.99588	8.94293	1.49547e-11	8.22725e-09	15.9875	cell division cycle-associated protein 3
USP5	s1	2.30235	5.11597	4.11491	0.000165491	0.00256978	0.71666	ubiquitin carboxyl-terminal hydrolase 5
TPI1	s1	1.86172	7.97466	5.63543	1.07509e-06	4.9583e-05	5.26232	triosephosphate isomerase
PHB2	s1	1.29444	6.84614	3.12761	0.00308376	0.0256214	-2.16758	prohibitin-2
EMG1	s1	3.1688	4.32098	4.89033	1.36042e-05	0.000356392	3.09136	ribosomal RNA small subunit methyltransferase NEP1
ZYX	s1	-1.21692	8.31083	-3.32349	0.00177097	0.0164934	-1.77321	zyxin
YBX3	s1	1.12246	7.65764	3.09853	0.00334352	0.0270786	-2.33811	Y-box-binding protein 3
NAA50	s1	2.39751	6.61688	5.88689	4.56116e-07	2.52734e-05	6.21553	N-alpha-acetyltransferase 50
NDUFB4	s1	1.44168	6.96747	3.4547	0.00122378	0.0122888	-1.33987	NADH dehydrogenase [ubiquinone
GSK3A	s1	-1.04512	9.41459	-3.4227	0.00132904	0.0130965	-1.66324	glycogen synthase kinase-3 beta
ATP1A1	s1	1.93034	6.13781	4.11487	0.000162431	0.00254278	0.655942	sodium/potassium-transporting ATPase subunit alpha-1
TAF13	s1	1.73781	5.29501	2.95995	0.00488999	0.0358693	-2.32698	transcription initiation factor TFIID subunit 13
TIPRL	s1	1.97397	4.75711	3.1229	0.00312449	0.0258761	-1.87825	TIP41-like protein
NFKBIZ	s1	-1.73298	5.97059	-3.01052	0.00426099	0.0321431	-2.2126	NF-kappa-B inhibitor zeta
TRAT1	s1	-1.51628	7.15231	-3.52175	0.000993977	0.0105096	-1.09203	T-cell receptor-associated transmembrane adapter 1
HJURP	s1	3.21625	4.18054	4.85719	1.47137e-05	0.000381567	3.01712	Holliday junction recognition protein
CRYBG3	s1	-1.78496	7.36548	-3.74499	0.000509596	0.00632031	-0.404602	very large A-kinase anchor protein
DCAF6	s1	-1.28325	7.95048	-2.84808	0.00664595	0.0452183	-2.87965	DDB1- and CUL4-associated factor 6
PTGFRN	s1	-4.4443	2.73915	-3.36006	0.0015939	0.0152192	-1.26882	prostaglandin F2 receptor negative regulator
NRIP1	s1	-1.43574	7.80491	-3.80572	0.000423617	0.00545602	-0.411029	nuclear receptor-interacting protein 1
ATP5J	s1	1.33726	7.64382	3.53048	0.000981498	0.0104158	-1.248	ATP synthase-coupling factor 6, mitochondrial
[truncated: 2,029 more rows]

## Sheet: Supp. Table 8
Supp. Table 8. F1-IM differential expression analysis results
[truncated: 320 more rows]

[truncated: 3 more sheets: Supp. Table 8b, Supp. Table 9, Supp. Table 10]
